# Supplementary material for: Evolutionary flexibility and rigidity in the bacterial methylerythritol phosphate (MEP) pathway
Source: Front Microbiol. 2023 Nov 8;14:1286626. doi: 10.3389/fmicb.2023.1286626 (PMC10663253; doi:10.3389/fmicb.2023.1286626)
Supplement: Supplementary file 1 [file Data_Sheet_1.zip]

Archive with 5 entries (5 files):
- Supplementary File S1.DOCX
- Supplementary material captions.DOCX
- Supplementary Table S1.XLSX
- Supplementary Table S2.XLSX
- Supplementary Table S3.XLSX
