# Supplementary material for: Evolutionary flexibility and rigidity in the bacterial methylerythritol phosphate (MEP) pathway
Source: Front Microbiol. 2023 Nov 8;14:1286626. doi: 10.3389/fmicb.2023.1286626 (PMC10663253; doi:10.3389/fmicb.2023.1286626)
Supplement: Supplementary file 1 [file Data_Sheet_1.zip › Supplementary Table S1.XLSX]

## Sheet: Supp_fig1
Terpenoid biosynthesis ortholog detection report
1 = ortholog not detected, 2 = ortholog detected
For some genes, there are multiple ways a form of that protein may be present. For Dxr, there may be DxrI or DxrII. For IspD, there may be IspD or IspDF. And for IspF, there may be IspF or IspDF. For these genes, in addition to providing the binary gene presence/absence
information, we have also provided a "status" column which captures the information from the multiple columns that may contribute to that genes presence/absence
For MVA genes, we have provided the information about each gene individually, and in the "MVA status" column denoted whether the species has surpassed the threshold described in the Methods. The threshold is the presence of 2 out of 4 of the MVA genes HMGS, HMGRI/II, MVK, and DPMD.
		MEP pathway enzymes												MVA status	MVA pathway enzymes					MTA-isoprenoid shunt enzymes
	Kegg ortholog identifier	K01662	na	K00099	na	na	K00991	K00919	na	K01770	K12506	K03526	K03527	na	K01641	K00021	K00054	K00869	K01597	K25035	K01767
	Cutoff strategy	Adaptive threshold	Must have either DxrI or DxrII	Adaptive threshold	E value < 1e-10	Must have either IspD or IspDF	E value < 1e-10	Adaptive threshold	Must have either IspF or IspDF	E value < 1e-10	Adaptive threshold	Adaptive threshold	Adaptive threshold	Must have 2 out of following 4 enzymes: HMGS, HMGRI/II, MVK, DPMD	Adaptive threshold	Adaptive threshold	Adaptive threshold	Adaptive threshold	Adaptive threshold	Adaptive threshold	Adaptive threshold
	genome	Dxs	Dxr status	DxrI	DxrII	IspD status	IspD	IspE	IspF status	IspF	IspDF	IspG	IspH	MVA_status (at least two detected of HMGS, HMGRI/II, MVK, DPMD	HMGS	HMGRI	HMGRII	MVK	DPMD	RLP	MMS
1	Abiotrophia_defectiva	1	1	1	1	2	2	1	1	1	1	1	1	2	2	1	2	2	2	1	1
2	Abyssalbus_ytuae	2	1	1	1	1	1	1	1	1	1	1	1	2	1	1	2	1	2	1	1
3	Abyssibius_alkaniclasticus	2	2	2	1	2	2	2	2	2	2	2	2	1	1	1	1	1	1	1	1
4	Abyssicoccus_albus	2	2	2	1	2	2	2	2	2	1	2	2	1	1	1	1	1	1	1	1
5	Abyssogena_phaseoliformis_symbiont_OG214	2	2	2	1	2	2	2	2	2	1	2	2	1	1	1	1	1	1	1	1
6	Acaryochloris_marina_MBIC11017	2	2	2	1	2	2	2	2	2	1	2	2	1	1	1	1	1	1	1	1
7	Acetilactobacillus_jinshanensis	1	1	1	1	1	1	1	1	1	1	1	1	2	1	1	1	2	2	1	1
8	Acetivibrio_clariflavus_DSM_19732	2	2	2	1	2	2	2	2	2	1	2	2	1	1	1	1	1	1	2	1
9	Acetivibrio_saccincola	2	2	2	1	2	2	2	2	2	1	2	2	1	1	1	1	1	1	1	1
10	Acetivibrio_thermocellus_DSM_2360	2	2	2	1	2	2	2	2	2	1	2	2	1	1	1	1	1	1	1	1
11	Acetoanaerobium_sticklandii	2	2	2	1	2	2	2	2	2	1	2	2	1	1	1	1	1	1	1	1
12	Acetobacter_ascendens	2	2	2	1	2	2	2	2	2	2	2	2	1	1	1	1	1	1	1	1
13	Acetobacter_oryzifermentans	2	2	2	1	2	2	2	2	2	2	2	2	1	1	1	1	1	1	1	1
14	Acetobacter_oryzoeni	2	2	2	1	2	2	2	2	2	2	2	2	1	1	1	1	1	1	1	1
15	Acetobacter_pasteurianus	2	2	2	1	2	2	2	2	2	2	2	2	1	1	1	1	1	1	1	1
16	Acetobacter_senegalensis	2	2	2	1	2	2	2	2	2	2	2	2	1	1	1	1	1	1	1	1
17	Acetobacter_vaccinii	2	2	2	1	2	2	2	2	2	2	2	2	1	1	1	1	1	1	1	1
18	Acetobacterium_woodii_DSM_1030	1	2	1	2	2	2	2	2	2	1	2	2	1	1	1	1	1	1	1	1
19	Acetohalobium_arabaticum_DSM_5501	2	2	2	1	2	2	2	2	2	1	2	2	1	1	1	1	1	1	1	1
20	Acetomicrobium_mobile_DSM_13181	2	2	2	1	2	2	2	2	2	2	2	2	1	1	1	1	1	1	1	1
21	Acholeplasma_hippikon	1	1	1	1	2	2	1	1	1	1	1	1	2	2	1	2	2	2	1	1
22	Achromobacter_denitrificans	2	2	2	2	2	2	2	2	2	1	2	2	1	1	1	1	1	1	1	1
23	Achromobacter_insolitus	2	2	2	2	2	2	2	2	2	1	2	2	1	1	1	1	1	1	1	1
24	Achromobacter_spanius	2	2	2	2	2	2	2	2	2	1	2	2	1	1	1	2	1	1	1	1
25	Achromobacter_xylosoxidans	2	2	2	2	2	2	2	2	2	1	2	2	1	1	1	2	1	1	1	1
26	Acidaminococcus_fermentans_DSM_20731	2	2	2	1	2	2	2	2	2	2	2	2	1	1	1	1	1	1	1	1
27	Acidibrevibacterium_fodinaquatile	2	2	2	1	2	2	2	2	2	1	2	2	1	1	1	1	1	1	2	2
28	Acididesulfobacillus_acetoxydans	2	2	2	1	2	2	2	2	2	2	2	2	1	1	1	1	1	1	1	1
29	Acidiferrobacter_thiooxydans	2	2	2	1	2	2	2	2	2	1	2	2	1	1	1	1	1	1	1	1
30	Acidihalobacter_yilgarnensis	2	2	2	1	2	2	2	2	2	1	2	2	1	1	1	1	1	1	1	1
31	Acidilutibacter_cellobiosedens	1	2	1	2	2	2	2	2	2	1	2	2	1	1	1	1	1	1	1	1
32	Acidimicrobium_ferrooxidans_DSM_10331	2	2	2	1	2	2	2	2	2	2	2	2	1	1	1	1	1	1	1	1
33	Acidiphilium_multivorum_AIU301	2	2	2	2	2	2	2	2	2	1	2	2	1	1	1	1	1	1	1	1
34	Acidipropionibacterium_acidipropionici	2	2	2	1	2	2	2	2	2	1	2	2	2	1	1	1	2	2	1	1
35	Acidipropionibacterium_jensenii	2	2	2	1	2	2	2	2	2	1	2	2	2	1	1	1	2	2	1	1
36	Acidipropionibacterium_virtanenii	2	2	2	2	2	2	2	2	2	1	2	2	2	1	1	1	2	2	1	1
37	Acidisarcina_polymorpha	2	2	2	1	2	2	2	2	2	1	2	2	1	1	1	1	1	1	1	1
38	Acidithiobacillus_ferridurans	2	2	2	1	2	2	2	2	2	1	2	2	1	1	1	1	1	1	1	1
39	Acidithiobacillus_ferriphilus	2	2	2	1	2	2	2	2	2	1	2	2	1	1	1	1	1	1	1	1
40	Acidithiobacillus_ferrooxidans	2	2	2	1	2	2	2	2	2	1	2	2	1	1	1	1	1	1	1	1
41	Acidithiobacillus_thiooxidans_ATCC_19377	2	2	2	1	2	2	2	2	2	1	2	2	1	1	1	1	1	1	1	1
42	Acidobacterium_capsulatum_ATCC_51196	2	2	2	1	2	2	2	2	2	1	2	2	1	1	1	1	1	1	1	1
43	Acidothermus_cellulolyticus_11B	2	2	2	1	2	2	2	2	2	1	2	2	1	1	1	1	1	1	1	1
44	Acidovorax_antarcticus	2	2	2	2	2	2	2	2	2	1	2	2	1	1	1	2	1	1	1	1
45	Acidovorax_avenae_subsp._avenae_ATCC_19860	2	2	2	1	2	2	2	2	2	1	2	2	1	1	1	1	1	1	1	1
46	Acidovorax_carolinensis	2	2	2	1	2	2	2	2	2	1	2	2	1	1	1	1	1	1	1	1
47	Acidovorax_citrulli	2	2	2	1	2	2	2	2	2	1	2	2	1	1	1	1	1	1	1	1
48	Acidovorax_monticola	2	2	2	1	2	2	2	2	2	1	2	2	1	1	1	1	1	1	1	1
49	Acidovorax_temperans	2	2	2	1	2	2	2	2	2	1	2	2	1	1	1	1	1	1	1	1
50	Acinetobacter_baumannii	2	2	2	1	2	2	2	2	2	1	2	2	1	1	1	1	1	1	1	1
51	Acinetobacter_baylyi_ADP1	2	2	2	1	2	2	2	2	2	1	2	2	1	1	1	1	1	1	1	1
52	Acinetobacter_bereziniae	2	2	2	1	2	2	2	2	2	1	2	2	1	1	1	1	1	1	1	1
53	Acinetobacter_bouvetii	2	2	2	1	2	2	2	2	2	1	2	2	1	1	1	2	1	1	1	1
54	Acinetobacter_calcoaceticus	2	2	2	1	2	2	2	2	2	1	2	2	1	1	1	1	1	1	1	1
55	Acinetobacter_chinensis	2	2	2	1	2	2	2	2	2	1	2	2	1	1	1	1	1	1	1	1
56	Acinetobacter_cumulans	2	2	2	1	2	2	2	2	2	1	2	2	1	1	1	1	1	1	1	1
57	Acinetobacter_defluvii	2	2	2	1	2	2	2	2	2	1	2	2	1	1	1	1	1	1	1	1
58	Acinetobacter_dispersus	2	2	2	1	2	2	2	2	2	1	2	2	1	1	1	1	1	1	1	1
59	Acinetobacter_equi	2	2	2	1	2	2	2	2	2	1	2	2	1	1	1	1	1	1	1	1
60	Acinetobacter_guillouiae	2	2	2	1	2	2	2	2	2	1	2	2	1	1	1	2	1	1	1	1
61	Acinetobacter_haemolyticus	2	2	2	1	2	2	2	2	2	1	2	2	1	1	1	1	1	1	1	1
62	Acinetobacter_indicus	2	2	2	1	2	2	2	2	2	1	2	2	1	1	1	1	1	1	1	1
63	Acinetobacter_junii_Acinetobacter_grimontii_	2	2	2	1	2	2	2	2	2	1	2	2	1	1	1	1	1	1	1	1
64	Acinetobacter_lactucae	2	2	2	1	2	2	2	2	2	1	2	2	1	1	1	1	1	1	1	1
65	Acinetobacter_lanii	2	2	2	1	2	2	2	2	2	1	2	2	1	1	1	1	1	1	1	1
66	Acinetobacter_larvae	2	2	2	1	2	2	2	2	2	1	2	2	1	1	1	1	1	1	1	1
67	Acinetobacter_lwoffii	2	2	2	1	2	2	2	2	2	1	2	2	1	1	1	1	1	1	1	1
68	Acinetobacter_nosocomialis_M2	2	2	2	1	2	2	2	2	2	1	2	2	1	1	1	1	1	1	1	1
69	Acinetobacter_oleivorans_DR1	2	2	2	1	2	2	2	2	2	1	2	2	1	1	1	1	1	1	1	1
70	Acinetobacter_pittii_PHEA-2	2	2	2	1	2	2	2	2	2	1	2	2	1	1	1	1	1	1	1	1
71	Acinetobacter_radioresistens	2	2	2	1	2	2	2	2	2	1	2	2	1	1	1	1	1	1	1	1
72	Acinetobacter_schindleri	2	2	2	1	2	2	2	2	2	1	2	2	1	1	1	1	1	1	1	1
73	Acinetobacter_seifertii	2	2	2	1	2	2	2	2	2	1	2	2	1	1	1	1	1	1	1	1
74	Acinetobacter_shaoyimingii	2	2	2	1	2	2	2	2	2	1	2	2	1	1	1	1	1	1	1	1
75	Acinetobacter_soli	2	2	2	1	2	2	2	2	2	1	2	2	1	1	1	1	1	1	1	1
76	Acinetobacter_tibetensis	2	2	2	1	2	2	2	2	2	1	2	2	1	1	1	1	1	1	1	1
77	Acinetobacter_towneri	2	2	2	1	2	2	2	2	2	1	2	2	1	1	1	1	1	1	1	1
78	Acinetobacter_variabilis	2	2	2	1	2	2	2	2	2	1	2	2	1	1	1	1	1	1	1	1
79	Acinetobacter_wanghuae	2	2	2	1	2	2	2	2	2	1	2	2	1	1	1	1	1	1	1	1
80	Acinetobacter_wuhouensis	2	2	2	1	2	2	2	2	2	1	2	2	1	1	1	1	1	1	1	1
81	Actinoalloteichus_fjordicus	2	2	2	2	2	2	2	2	2	1	2	2	1	1	1	1	1	1	1	1
82	Actinoalloteichus_hoggarensis	2	2	2	2	2	2	2	2	2	1	2	2	1	1	1	1	1	1	1	1
83	Actinoalloteichus_hymeniacidonis	2	2	2	2	2	2	2	2	2	1	2	2	1	1	1	1	1	1	1	1
84	Actinobacillus_delphinicola	2	2	2	1	2	2	2	2	2	1	2	2	1	1	1	1	1	1	1	1
85	Actinobacillus_equuli_subsp._equuli	2	2	2	1	2	2	2	2	2	1	2	2	1	1	1	1	1	1	1	1
86	Actinobacillus_pleuropneumoniae	2	2	2	1	2	2	2	2	2	1	2	2	1	1	1	1	1	1	1	1
87	Actinobacillus_porcitonsillarum	2	2	2	1	2	2	2	2	2	1	2	2	1	1	1	1	1	1	1	1
88	Actinobacillus_suis_ATCC_33415	2	2	2	1	2	2	2	2	2	1	2	2	1	1	1	1	1	1	1	1
89	Actinocatenispora_sera	2	2	2	1	2	2	2	2	2	1	2	2	1	1	1	1	1	1	1	1
90	Actinocatenispora_thailandica	2	2	2	1	2	2	2	2	2	1	2	2	1	1	1	1	1	1	1	1
91	Actinomadura_graeca	2	2	2	1	2	2	2	2	2	1	2	2	1	1	2	1	1	1	1	1
92	Actinomarinicola_tropica	2	2	2	1	2	2	2	2	2	1	2	2	1	1	1	1	1	1	1	1
93	Actinomyces_faecalis	2	2	2	1	2	2	2	2	2	1	2	2	1	1	1	1	1	1	1	1
94	Actinomyces_gaoshouyii	2	2	2	1	2	2	2	2	2	1	2	2	1	1	1	1	1	1	1	1
95	Actinomyces_howellii	2	2	2	1	2	2	2	2	2	1	2	2	1	1	1	1	1	1	1	1
96	Actinomyces_marmotae	2	2	2	1	2	2	2	2	2	1	2	2	1	1	1	1	1	1	1	1
97	Actinomyces_naeslundii	2	2	2	1	2	2	2	2	2	1	2	2	2	1	1	1	2	2	1	1
98	Actinomyces_oris	2	2	2	1	2	2	2	2	2	1	2	2	2	1	1	1	2	2	1	1
99	Actinomyces_pacaensis	2	2	2	1	2	2	2	2	2	1	2	2	1	1	1	1	1	1	1	1
100	Actinomyces_procaprae	2	2	2	1	2	2	2	2	2	1	2	2	1	1	1	1	1	1	1	1
101	Actinomyces_qiguomingii	2	2	2	1	2	2	2	2	2	1	2	2	1	1	1	1	1	1	1	1
102	Actinomyces_radicidentis	1	1	1	1	2	2	2	1	1	1	1	1	2	2	1	2	2	2	1	1
103	Actinomyces_respiraculi	1	1	1	1	1	1	2	1	1	1	1	1	2	2	1	2	2	2	1	1
104	Actinomyces_slackii	2	2	2	1	2	2	2	2	2	1	2	2	2	1	1	1	2	2	1	1
105	Actinomyces_trachealis	2	2	2	1	2	2	2	2	2	1	2	2	1	1	1	1	1	1	1	1
106	Actinomyces_viscosus	2	2	2	1	2	2	2	2	2	1	2	2	2	1	1	1	2	2	1	1
107	Actinomyces_weissii	2	2	2	1	2	2	2	2	2	1	2	2	1	1	1	1	1	1	1	1
108	Actinomyces_wuliandei	2	2	2	1	2	2	2	2	2	1	2	2	1	1	1	1	1	1	1	1
109	Actinoplanes_friuliensis_DSM_7358	2	2	2	1	2	2	2	2	2	1	2	2	1	1	1	1	1	1	1	1
110	Actinoplanes_ianthinogenes	2	2	2	1	2	2	2	2	2	1	2	2	1	1	1	1	1	1	1	1
111	Actinoplanes_missouriensis_431	2	2	2	1	2	2	2	2	2	1	2	2	1	2	1	1	1	1	1	1
112	Actinoplanes_teichomyceticus_ATCC_31121	2	2	2	1	2	2	2	2	2	1	2	2	1	1	1	1	1	1	1	1
113	Actinopolyspora_erythraea	2	2	2	1	2	2	2	2	2	1	2	2	1	1	1	1	1	1	1	1
114	Actinosynnema_mirum_DSM_43827	2	2	2	2	2	2	2	2	2	1	2	2	1	1	1	1	1	1	1	1
115	Actinosynnema_pretiosum	2	2	2	2	2	2	2	2	2	1	2	2	1	1	1	1	1	1	1	1
116	Actinotignum_schaalii	1	1	1	1	2	2	1	1	1	1	1	1	2	2	2	1	2	2	1	1
117	Actinotignum_urinale	1	1	1	1	2	2	1	1	1	1	1	1	2	2	2	1	2	2	1	1
118	Adhaeretor_mobilis	2	2	2	1	2	2	2	2	2	1	2	2	1	1	1	1	1	1	1	1
119	Adhaeribacter_radiodurans	2	2	2	1	2	2	2	2	2	1	2	2	1	1	1	1	1	1	1	1
120	Adhaeribacter_swui	2	2	2	1	2	2	2	2	2	1	2	2	1	1	1	1	1	1	1	1
121	Adlercreutzia_equolifaciens_DSM_19450	2	2	2	1	2	2	2	2	2	1	2	2	1	1	1	1	1	1	1	1
122	Adlercreutzia_hattorii	2	2	2	1	2	2	2	2	2	1	2	2	1	1	1	1	1	1	1	1
123	Advenella_kashmirensis_WT001	2	2	2	1	2	2	2	2	2	1	2	2	1	1	1	2	1	1	1	1
124	Advenella_mimigardefordensis_DPN7	2	2	2	1	2	2	2	2	2	1	2	2	1	1	1	2	1	1	1	1
125	Aegicerativicinus_sediminis	2	1	1	1	1	1	1	1	1	1	1	1	2	1	1	2	1	2	1	1
126	Aeoliella_mucimassa	2	2	2	1	2	2	2	2	2	1	2	2	1	1	2	1	1	1	1	1
127	Aequoribacter_fuscus	2	2	2	1	2	2	2	2	2	1	2	2	1	1	2	1	1	1	1	1
128	Aequorivita_iocasae	2	1	1	1	1	1	1	1	1	1	1	1	2	1	1	2	1	2	1	1
129	Aequorivita_sublithincola_DSM_14238	2	1	1	1	1	1	1	1	1	1	1	1	2	1	1	2	1	2	1	1
130	Aerococcus_christensenii	1	1	1	1	2	2	2	1	1	1	1	1	2	2	1	2	2	2	1	1
131	Aerococcus_urinae	1	1	1	1	2	2	2	1	1	1	1	1	2	2	1	2	2	2	1	1
132	Aerococcus_urinaeequi	1	1	1	1	2	2	2	1	1	1	1	1	2	2	1	2	2	2	1	1
133	Aerococcus_urinaehominis	1	1	1	1	2	2	2	1	1	1	1	1	2	2	1	2	2	2	1	1
134	Aerococcus_viridans	1	1	1	1	2	2	2	1	1	1	1	1	2	2	1	2	2	2	1	1
135	Aeromicrobium_chenweiae	2	2	2	1	2	2	2	2	2	1	2	2	1	1	1	1	1	1	1	1
136	Aeromicrobium_erythreum	2	2	2	1	2	2	2	2	2	1	2	2	1	1	1	1	1	1	1	1
137	Aeromicrobium_yanjiei	2	2	2	1	2	2	2	2	2	1	2	2	1	1	1	1	1	1	1	1
138	Aeromonas_allosaccharophila	2	2	2	1	2	2	2	2	2	1	2	2	1	1	1	1	1	1	1	1
139	Aeromonas_caviae	2	2	2	1	2	2	2	2	2	1	2	2	1	1	1	1	1	1	1	1
140	Aeromonas_dhakensis	2	2	2	1	2	2	2	2	2	1	2	2	1	1	1	1	1	1	1	1
141	Aeromonas_encheleia	2	2	2	1	2	2	2	2	2	1	2	2	1	1	1	1	1	1	1	1
142	Aeromonas_hydrophila	2	2	2	1	2	2	2	2	2	1	2	2	1	1	1	1	1	1	1	1
143	Aeromonas_jandaei	2	2	2	1	2	2	2	2	2	1	2	2	1	1	1	1	1	1	1	1
144	Aeromonas_media	2	2	2	1	2	2	2	2	2	1	2	2	1	1	1	1	1	1	1	1
145	Aeromonas_rivipollensis	2	2	2	1	2	2	2	2	2	1	2	2	1	1	1	1	1	1	1	1
146	Aeromonas_rivuli	2	2	2	1	2	2	2	2	2	1	2	2	1	1	1	1	1	1	1	1
147	Aeromonas_salmonicida	2	2	2	1	2	2	2	2	2	1	2	2	1	1	1	1	1	1	1	1
148	Aeromonas_simiae	2	2	2	1	2	2	2	2	2	1	2	2	1	1	1	1	1	1	1	1
149	Aeromonas_veronii_Aeromonas_ichthiosmia_	2	2	2	1	2	2	2	2	2	1	2	2	1	1	1	1	1	1	1	1
150	Aerosticca_soli	2	2	2	1	2	2	2	2	2	1	2	2	1	1	1	1	1	1	1	1
151	Aestuariispira_ectoiniformans	2	2	2	1	2	2	2	2	2	2	2	2	1	1	1	1	1	1	1	1
152	Afipia_carboxidovorans_OM5	2	2	2	1	2	2	2	2	2	2	2	2	1	1	1	1	1	1	1	1
153	Agarilytica_rhodophyticola	2	2	2	1	2	2	2	2	2	1	2	2	1	1	1	1	1	1	1	1
154	Agarivorans_aestuarii	2	2	2	1	2	2	2	2	2	1	2	2	1	1	1	1	1	1	1	1
155	Agarivorans_albus	2	2	2	1	2	2	2	2	2	1	2	2	1	1	1	1	1	1	1	1
156	Aggregatibacter_actinomycetemcomitans	2	2	2	1	2	2	2	2	2	1	2	2	1	1	1	1	1	1	1	1
157	Aggregatibacter_aphrophilus_ATCC_33389	2	2	2	1	2	2	2	2	2	1	2	2	1	1	1	1	1	1	1	1
158	Aggregatibacter_segnis_ATCC_33393	2	2	2	1	2	2	2	2	2	1	2	2	1	1	1	1	1	1	1	1
159	Aggregatimonas_sangjinii	2	1	1	1	2	2	1	1	1	1	1	1	2	1	1	2	1	2	1	1
160	Agrobacterium_fabrum	2	2	2	2	2	2	2	2	2	2	2	2	1	1	1	1	1	1	1	1
161	Agrobacterium_larrymoorei_Rhizobium_larrymoorei_	2	2	2	1	2	2	2	2	2	2	2	2	1	1	1	1	1	1	1	1
162	Agrobacterium_pusense	2	2	2	2	2	2	2	2	2	2	2	2	1	1	1	1	1	1	1	1
163	Agrobacterium_rhizogenes_Rhizobium_rhizogenes_	2	2	2	1	2	2	2	2	2	2	2	2	1	1	1	1	1	1	1	1
164	Agrobacterium_tumefaciens_Rhizobium_radiobacter_	2	2	2	1	2	2	2	2	2	2	2	2	1	1	1	1	1	1	1	1
165	Agrobacterium_vaccinii	2	2	2	2	2	2	2	2	2	2	2	2	1	1	1	1	1	1	1	1
166	Agromyces_archimandritae	2	2	2	1	2	2	2	2	2	2	2	2	1	1	1	1	1	1	1	1
167	Agromyces_aureus	2	2	2	1	2	2	2	2	2	2	2	2	1	1	1	1	1	1	1	1
168	Agromyces_badenianii	2	2	2	1	2	2	2	2	2	2	2	2	1	1	1	1	1	1	1	1
169	Agromyces_laixinhei	2	2	2	2	2	2	2	2	2	2	2	2	1	1	1	1	1	1	1	1
170	Agromyces_marinus	2	2	2	1	2	2	2	2	2	2	2	2	1	1	1	1	1	1	1	1
171	Agromyces_protaetiae	2	2	2	1	2	2	2	2	2	2	2	2	1	1	1	1	1	1	1	1
172	Agromyces_soli	2	2	2	1	2	2	2	2	2	2	2	2	1	1	1	1	1	1	1	1
173	Ahniella_affigens	2	2	2	1	2	2	2	2	2	1	2	2	1	1	1	1	1	1	1	1
174	Akkermansia_biwaensis	2	2	2	1	2	2	2	2	2	1	2	2	1	1	1	1	1	1	1	1
175	Akkermansia_glycaniphila	2	2	2	1	2	2	2	2	2	1	2	2	1	1	1	1	1	1	1	1
176	Akkermansia_muciniphila	2	2	2	1	2	2	2	2	2	1	2	2	1	1	1	1	1	1	1	1
177	Alcaligenes_ammonioxydans	2	2	2	1	2	2	2	2	2	1	2	2	1	1	1	1	1	1	1	1
178	Alcaligenes_faecalis	2	2	2	1	2	2	2	2	2	1	2	2	1	1	1	1	1	1	1	1
179	Alcanivorax_borkumensis_SK2	2	2	2	1	2	2	2	2	2	1	2	2	1	1	1	1	1	1	1	1
180	Alcanivorax_dieselolei_B5	2	2	2	1	2	2	2	2	2	1	2	2	1	1	1	2	1	1	1	1
181	Algibacter_alginicilyticus	2	1	1	1	1	1	1	1	1	1	1	1	2	1	1	2	1	2	1	1
182	Algoriphagus_sanaruensis	2	2	2	1	2	2	2	2	2	1	2	2	1	1	1	1	1	1	1	1
183	Aliamphritea_ceti	2	1	1	1	2	2	1	1	1	1	1	1	2	2	2	1	2	2	1	1
184	Aliamphritea_hakodatensis	2	1	1	1	1	1	1	1	1	1	1	1	2	2	2	1	2	2	1	1
185	Aliarcobacter_butzleri_ED-1	2	2	2	1	2	2	2	2	2	2	2	2	1	1	1	1	1	1	1	1
186	Aliarcobacter_cibarius_Arcobacter_cibarius_	2	2	2	1	2	2	2	2	2	2	2	2	1	1	1	1	1	1	1	1
187	Aliarcobacter_cryaerophilus_ATCC_43158	2	2	2	1	2	2	2	2	2	2	2	2	1	1	1	1	1	1	1	1
188	Aliarcobacter_faecis_Arcobacter_faecis_	2	2	2	1	2	2	2	2	2	2	2	2	1	1	1	1	1	1	1	1
189	Aliarcobacter_skirrowii_CCUG_10374_Aliiarcobacter_skirrowii_CCUG	2	2	2	1	2	2	2	2	2	2	2	2	1	1	1	1	1	1	1	1
190	Aliarcobacter_trophiarum_LMG_25534_Aliiarcobacter_trophiarum_LMG	2	2	2	1	2	2	2	2	2	2	2	2	1	1	1	1	1	1	1	1
191	Alicycliphilus_denitrificans_BC	2	2	2	1	2	2	2	2	2	1	2	2	1	1	1	2	1	1	1	1
192	Alicyclobacillus_acidocaldarius_subsp._acidocaldarius_DSM_446	2	2	2	1	2	2	2	2	2	1	2	2	1	1	1	1	1	1	1	1
193	Alicyclobacillus_acidoterrestris	2	2	2	2	2	2	2	2	2	1	2	2	1	1	1	1	1	1	1	1
194	Alicyclobacillus_cycloheptanicus	2	2	2	2	2	2	2	2	2	1	2	2	1	1	1	1	1	1	1	1
195	Alicyclobacillus_dauci	2	2	2	1	2	2	2	2	2	1	2	2	1	1	1	1	1	1	1	1
196	Alicyclobacillus_fastidiosus	2	2	2	1	2	2	2	2	2	1	2	2	1	1	1	1	1	1	1	1
197	Alicyclobacillus_mengziensis	2	2	2	1	2	2	2	2	2	1	2	2	1	1	1	1	1	1	1	1
198	Aliiroseovarius_crassostreae	2	2	2	1	2	2	2	2	2	1	2	2	1	1	1	1	1	1	1	1
199	Aliivibrio_salmonicida_LFI1238	2	2	2	1	2	2	2	2	2	1	2	2	1	1	2	1	1	1	1	1
200	Alistipes_communis	2	2	2	1	2	2	2	2	2	1	2	2	1	1	1	1	1	1	1	1
201	Alistipes_dispar	2	2	2	1	2	2	2	2	2	1	2	2	1	1	1	1	1	1	1	1
202	Alistipes_ihumii_AP11	2	2	2	1	2	2	2	2	2	1	2	2	1	1	1	1	1	1	1	1
203	Alistipes_indistinctus	2	2	2	1	2	2	2	2	2	1	2	2	1	1	1	1	1	1	1	1
204	Alistipes_megaguti	2	2	2	1	2	2	2	2	2	1	2	2	1	1	1	1	1	1	1	1
205	Alistipes_onderdonkii_subsp._vulgaris	2	2	2	1	2	2	2	2	2	1	2	2	1	1	1	1	1	1	1	1
206	Alkalibacter_rhizosphaerae	1	2	1	2	2	2	2	2	2	1	2	2	1	1	1	1	1	1	1	1
207	Alkalicella_caledoniensis	2	2	2	1	2	2	2	2	2	1	2	2	1	1	1	1	1	1	1	1
208	Alkalilimnicola_ehrlichii_MLHE-1	2	2	2	1	2	2	2	2	2	1	2	2	1	1	1	1	1	1	2	2
209	Alkalimarinus_coralli	2	2	2	1	2	2	2	2	2	1	2	2	1	1	2	1	1	1	1	1
210	Alkalimarinus_sediminis	2	2	2	1	2	2	2	2	2	1	2	2	1	1	2	1	1	1	1	1
211	Alkaliphilus_metalliredigens_QYMF	2	2	2	1	2	2	2	2	2	1	2	2	1	1	1	1	1	1	1	1
212	Alkaliphilus_oremlandii_OhILAs	2	2	2	1	2	2	2	2	2	1	2	2	1	1	1	1	1	1	1	1
213	Alkalitalea_saponilacus	2	2	2	2	2	2	2	2	2	1	2	2	2	1	1	2	1	2	1	1
214	Alloacidobacterium_dinghuense	2	2	2	2	2	2	2	2	2	1	2	2	1	1	1	1	1	1	1	1
215	Allobacillus_halotolerans	2	2	2	1	2	2	2	2	2	1	2	2	1	1	1	1	1	1	1	1
216	Allobaculum_mucilyticum	2	2	2	1	2	2	2	2	2	1	2	2	1	1	1	1	1	1	1	1
217	Allochromatium_tepidum	2	2	2	1	2	2	2	2	2	1	2	2	1	1	1	1	1	1	1	1
218	Allochromatium_vinosum_DSM_180	2	2	2	1	2	2	2	2	2	1	2	2	1	1	1	1	1	1	1	1
219	Allocoleopsis_franciscana_PCC_7113_Microcoleus_sp._PCC_7113_	2	2	2	1	2	2	2	2	2	1	2	2	1	1	1	1	1	1	1	1
220	Allofrancisella_frigidaquae	2	2	2	1	2	2	2	2	2	1	2	2	1	1	1	1	1	1	1	1
221	Allofrancisella_guangzhouensis	2	2	2	1	2	2	2	2	2	1	2	2	1	1	1	1	1	1	1	1
222	Allofrancisella_inopinata	2	2	2	1	2	2	2	2	2	1	2	2	1	1	1	1	1	1	1	1
223	Allomeiothermus_silvanus_DSM_9946	2	2	2	1	2	2	2	2	2	1	2	2	1	1	1	1	1	1	2	2
224	Allorhizobium_ampelinum_S4	2	2	2	1	2	2	2	2	2	2	2	2	1	1	1	1	1	1	1	1
225	Allosaccharopolyspora_coralli	2	2	2	1	2	2	2	2	2	1	2	2	1	1	1	1	1	1	1	1
226	Alteracholeplasma_palmae_J233	1	1	1	1	2	2	1	1	1	1	1	1	2	2	1	2	2	2	1	1
227	Altererythrobacter_epoxidivorans	2	2	2	1	2	2	2	2	2	2	2	2	1	1	1	1	1	1	1	1
228	Altererythrobacter_ishigakiensis	2	2	2	1	2	2	2	2	2	2	2	2	1	1	1	1	1	1	1	1
229	Alteromonas_australica	2	2	2	1	2	2	2	2	2	1	2	2	1	1	2	1	1	1	1	1
230	Alteromonas_macleodii	2	2	2	1	2	2	2	2	2	1	2	2	1	1	2	1	1	1	1	1
231	Alteromonas_mediterranea	2	2	2	1	2	2	2	2	2	1	2	2	1	1	2	1	1	1	1	1
232	Alteromonas_naphthalenivorans	2	2	2	1	2	2	2	2	2	1	2	2	1	1	2	1	1	1	1	1
233	Alteromonas_pelagimontana	2	2	2	1	2	2	2	2	2	1	2	2	1	1	1	1	1	1	1	1
234	Alteromonas_stellipolaris	2	2	2	1	2	2	2	2	2	1	2	2	1	1	2	1	1	1	1	1
235	Alysiella_filiformis_DSM_16848	2	2	2	1	2	2	2	2	2	1	2	2	1	1	1	1	1	1	1	1
236	Amedibacterium_intestinale	2	2	2	1	2	2	2	2	2	1	2	2	1	1	1	1	1	1	1	1
237	Aminipila_butyrica	2	2	2	1	2	2	2	2	2	2	2	2	1	1	1	2	1	1	1	1
238	Aminipila_luticellarii	2	2	2	1	2	2	2	2	2	2	2	2	1	1	1	2	1	1	1	1
239	Aminipila_terrae	2	2	2	1	2	2	2	2	2	2	2	2	1	1	1	1	1	1	1	1
240	Aminithiophilus_ramosus	2	2	2	1	2	2	2	2	2	2	2	2	1	1	1	1	1	1	1	1
241	Aminobacterium_colombiense_DSM_12261	2	2	2	1	2	2	2	2	2	2	2	2	1	1	1	1	1	1	1	1
242	Ammonifex_degensii_KC4	2	2	2	1	2	2	2	2	2	2	2	2	1	1	1	1	1	1	1	1
243	Amphibacillus_xylanus_NBRC_15112	1	1	1	1	2	2	1	1	1	1	1	1	2	2	1	2	2	2	1	1
244	Amphritea_atlantica	2	1	1	1	2	2	1	1	1	1	1	1	2	2	2	1	2	2	1	1
245	Amphritea_japonica	2	1	1	1	2	2	1	1	1	1	1	1	2	2	2	1	2	2	1	1
246	Amycolatopsis_acidiphila	2	2	2	1	2	2	2	2	2	1	2	2	1	1	1	1	1	1	1	1
247	Amycolatopsis_aidingensis	2	2	2	1	2	2	2	2	2	1	2	2	1	1	1	1	1	1	1	1
248	Amycolatopsis_albispora	2	2	2	2	2	2	2	2	2	1	2	2	1	1	1	1	1	1	1	1
249	Amycolatopsis_japonica	2	2	2	1	2	2	2	2	2	1	2	2	1	1	1	1	1	1	1	1
250	Amycolatopsis_keratiniphila	2	2	2	1	2	2	2	2	2	1	2	2	1	1	1	1	1	1	1	1
251	Amycolatopsis_mediterranei_RB	2	2	2	1	2	2	2	2	2	1	2	2	1	1	1	1	1	1	1	1
252	Amycolatopsis_orientalis	2	2	2	1	2	2	2	2	2	1	2	2	1	1	1	1	1	1	1	1
253	Amycolatopsis_roodepoortensis	2	2	2	1	2	2	2	2	2	1	2	2	1	1	1	1	1	1	1	1
254	Amylolactobacillus_amylophilus_DSM_20533_JCM_1125	1	1	1	1	2	2	1	1	1	1	1	1	2	2	1	2	2	2	1	1
255	Anabaena_cylindrica_PCC_7122	2	2	2	2	2	2	2	2	2	1	2	2	1	1	1	1	1	1	1	1
256	Anaerobacillus_isosaccharinicus	2	2	2	1	2	2	2	2	2	1	2	2	1	1	1	1	1	1	1	1
257	Anaerococcus_mediterraneensis	1	2	1	2	2	2	2	2	2	1	2	2	1	1	1	1	1	1	1	1
258	Anaerococcus_obesiensis	1	2	1	2	2	2	2	2	2	1	2	2	1	1	1	1	1	1	1	1
259	Anaerococcus_vaginalis	1	2	1	2	2	2	2	2	2	1	2	2	1	1	1	1	1	1	1	1
260	Anaerocolumna_cellulosilytica	2	2	2	1	2	2	2	2	2	1	2	2	1	2	1	1	1	1	1	1
261	Anaerocolumna_chitinilytica	2	2	2	1	2	2	2	2	2	1	2	2	1	1	1	1	1	1	1	1
262	Anaerocolumna_sedimenticola	2	2	2	1	2	2	2	2	2	1	2	2	1	1	1	1	1	1	1	1
263	Anaerohalosphaera_lusitana	2	2	2	1	2	2	2	2	2	1	2	2	1	1	1	1	1	1	1	1
264	Anaerolinea_thermophila_UNI-1	1	1	1	1	2	2	1	1	1	1	1	1	2	2	1	2	2	2	1	1
265	Anaeromicropila_herbilytica	2	2	2	1	2	2	2	2	2	1	2	2	1	1	1	1	1	1	1	1
266	Anaeromyxobacter_dehalogenans_2CP-1	2	2	2	1	2	2	2	2	2	2	2	2	1	1	1	1	1	1	1	1
267	Anaeromyxobacter_oryzae	2	2	2	2	2	2	2	2	2	2	2	2	1	1	1	1	1	1	1	1
268	Anaeromyxobacter_paludicola	2	2	2	1	2	2	2	2	2	2	2	2	1	1	1	1	1	1	1	1
269	Anaeropeptidivorans_aminofermentans	2	2	2	1	2	2	2	2	2	1	2	2	1	1	1	1	1	1	1	1
270	Anaerostipes_caccae	2	2	2	2	2	2	2	2	2	1	2	2	1	1	1	1	1	1	1	1
271	Anaerostipes_rhamnosivorans	2	2	2	2	2	2	2	2	2	1	2	2	1	1	1	1	1	1	1	1
272	Anaerotignum_propionicum_DSM_1682	2	2	2	1	2	2	2	2	2	1	2	2	1	1	1	1	1	1	1	1
273	Anaerotruncus_colihominis	2	2	2	1	2	2	2	2	2	1	2	2	1	1	1	1	1	1	1	1
274	Anaplasma_centrale_str._Israel_Anaplasma_marginale_subsp._centrale	1	2	2	1	2	2	2	2	2	1	2	2	1	1	1	1	1	1	1	1
275	Anaplasma_marginale_str._Florida	1	2	2	1	2	2	2	2	2	1	2	2	1	1	1	1	1	1	1	1
276	Anaplasma_ovis_str._Haibei	1	2	2	1	2	2	2	2	2	1	2	2	1	1	1	1	1	1	1	1
277	Anaplasma_phagocytophilum_str._JM	1	2	2	1	2	2	2	2	2	1	2	2	1	1	1	1	1	1	1	1
278	Anatilimnocola_aggregata	2	2	2	1	2	2	2	2	2	1	2	2	1	1	1	1	1	1	1	1
279	Ancylobacter_polymorphus	2	2	1	2	2	2	2	2	2	2	2	2	1	1	1	1	1	1	1	1
280	Ancylobacter_pratisalsi	2	2	1	2	2	2	2	2	2	2	2	2	1	1	1	1	1	1	1	1
281	Aneurinibacillus_soli	2	2	2	1	2	2	2	2	2	1	2	2	1	1	1	1	1	1	1	1
282	Aneurinibacillus_thermoaerophilus	2	2	2	1	2	2	2	2	2	1	2	2	1	1	1	1	1	1	1	1
283	Anoxybacillus_amylolyticus	2	2	2	1	2	2	2	2	2	1	2	2	1	1	1	1	1	1	1	1
284	Anoxybacillus_caldiproteolyticus	2	2	2	1	2	2	2	2	2	1	2	2	1	1	1	1	1	1	1	1
285	Anoxybacillus_flavithermus_WK1	2	2	2	1	2	2	2	2	2	1	2	2	1	1	1	1	1	1	1	1
286	Anoxybacillus_gonensis	2	2	2	1	2	2	2	2	2	1	2	2	1	1	1	1	1	1	1	1
287	Anoxybacillus_sediminis	2	2	2	1	2	2	2	2	2	1	2	2	1	1	1	1	1	1	1	1
288	Anoxybacter_fermentans	2	2	2	1	2	2	2	2	2	1	2	2	1	1	1	1	1	1	1	1
289	Antarcticibacterium_arcticum	2	1	1	1	1	1	1	1	1	1	1	1	2	1	1	2	1	2	1	1
290	Antarcticibacterium_flavum	2	1	1	1	1	1	1	1	1	1	1	1	2	1	1	2	1	2	1	1
291	Anthocerotibacter_panamensis_C109	2	2	2	2	2	2	2	2	2	1	2	2	1	2	1	1	1	1	1	1
292	Apibacter_raozihei	1	1	1	1	1	1	1	1	1	1	1	1	2	2	1	2	1	2	1	1
293	Apilactobacillus_apisilvae	1	1	1	1	1	1	2	1	1	1	1	1	2	2	1	2	2	2	1	1
294	Apilactobacillus_bombintestini	1	1	1	1	1	1	2	1	1	1	1	1	2	2	1	2	2	2	1	1
295	Apilactobacillus_kunkeei	1	1	1	1	1	1	2	1	1	1	1	1	2	2	1	2	2	2	1	1
296	Aquabacterium_olei	2	2	2	1	2	2	2	2	2	1	2	2	1	1	1	1	1	1	1	1
297	Aquella_oligotrophica	2	2	2	1	2	2	2	2	2	1	2	2	1	1	1	1	1	1	1	1
298	Aquibium_microcysteis	2	2	1	2	2	2	2	2	2	2	2	2	1	1	1	1	1	1	1	1
299	Aquibium_oceanicum	2	2	1	2	2	2	2	2	2	2	2	2	1	1	1	1	1	1	1	1
300	Aquicella_siphonis	1	1	1	1	2	2	1	1	1	1	1	1	2	2	2	1	2	2	1	1
301	Aquifex_aeolicus_VF5	2	2	2	1	2	2	2	2	2	1	2	2	1	1	1	1	1	1	1	1
302	Aquiluna_borgnonia	2	2	2	1	2	2	2	2	2	2	2	2	1	1	1	1	1	1	1	1
303	Aquincola_tertiaricarbonis	2	2	2	1	2	2	2	2	2	1	2	2	1	1	1	1	1	1	1	1
304	Aquirhabdus_parva	2	2	2	1	2	2	2	2	2	1	2	2	1	1	2	1	1	1	1	1
305	Aquirufa_lenticrescens	2	2	2	1	2	2	2	2	2	1	2	2	1	1	1	1	1	1	1	1
306	Aquirufa_nivalisilvae	2	2	2	1	2	2	2	2	2	1	2	2	1	1	1	1	1	1	1	1
307	Aquisediminimonas_profunda	2	2	2	1	2	2	2	2	2	2	2	2	1	1	1	1	1	1	1	1
308	Aquisphaera_giovannonii	2	2	2	1	2	2	2	2	2	1	2	2	1	1	1	1	1	1	1	1
309	Aquitalea_aquatilis	2	2	2	1	2	2	2	2	2	1	2	2	1	1	1	1	1	1	1	1
310	Aquitalea_denitrificans	2	2	2	1	2	2	2	2	2	1	2	2	1	1	1	1	1	1	1	1
311	Arachidicoccus_ginsenosidivorans	2	2	2	1	2	2	2	2	2	1	2	2	1	1	1	1	1	1	1	1
312	Arachidicoccus_soli	2	2	2	1	2	2	2	2	2	1	2	2	1	1	1	1	1	1	1	1
313	Arachidicoccus_terrestris	2	2	2	1	2	2	2	2	2	1	2	2	1	1	1	1	1	1	1	1
314	Arachnia_propionica	2	2	2	1	2	2	2	2	2	1	2	2	2	2	1	1	2	2	1	1
315	Arachnia_rubra	2	2	2	1	2	2	2	2	2	1	2	2	2	1	1	1	2	2	1	1
316	Arcanobacterium_haemolyticum	2	2	2	1	2	2	2	2	2	1	2	2	1	1	1	1	1	1	1	1
317	Arcanobacterium_phocisimile	2	2	2	1	2	2	2	2	2	1	2	2	1	1	1	1	1	1	1	1
318	Arcanobacterium_pinnipediorum	2	2	2	1	2	2	2	2	2	1	2	2	1	1	1	1	1	1	1	1
319	Arcanobacterium_sp._2701	2	2	2	1	2	2	2	2	2	1	2	2	1	1	1	1	1	1	1	1
320	Archangium_gephyra	2	1	1	1	1	1	1	1	1	1	1	1	2	2	1	2	2	2	1	1
321	Arcobacter_acticola	2	2	2	1	2	2	2	2	2	2	2	2	1	1	1	1	1	1	1	1
322	Arcobacter_aquimarinus	2	2	2	1	2	2	2	2	2	2	2	2	1	1	1	1	1	1	1	1
323	Arcobacter_cloacae	2	2	2	1	2	2	2	2	2	2	2	2	1	1	1	1	1	1	1	1
324	Arcobacter_defluvii	2	2	2	1	2	2	2	2	2	2	2	2	1	1	1	1	1	1	1	1
325	Arcobacter_ellisii	2	2	2	1	2	2	2	2	2	2	2	2	1	1	1	1	1	1	1	1
326	Arcobacter_nitrofigilis_DSM_7299	2	2	2	1	2	2	2	2	2	2	2	2	1	1	1	1	1	1	1	1
327	Arcobacter_porcinus	2	2	2	1	2	2	2	2	2	2	2	2	1	1	1	1	1	1	1	1
328	Arcobacter_suis_CECT_7833_Pseudoarcobacter_suis_CECT_7833_	2	2	2	1	2	2	2	2	2	2	2	2	1	1	1	1	1	1	1	1
329	Arcobacter_venerupis	2	2	2	1	2	2	2	2	2	2	2	2	1	1	1	1	1	1	1	1
330	Arcticibacterium_luteifluviistationis	2	2	2	1	2	2	2	2	2	1	2	2	1	1	1	1	1	1	1	1
331	Arenibacter_algicola	2	1	1	1	1	1	1	1	1	1	1	1	2	1	1	2	1	2	1	1
332	Aristophania_vespae	2	2	2	1	2	2	2	2	2	2	2	2	1	1	1	1	1	1	1	1
333	Aromatoleum_aromaticum_EbN1	2	2	2	1	2	2	2	2	2	1	2	2	1	1	1	1	1	1	1	1
334	Aromatoleum_bremense	2	2	2	1	2	2	2	2	2	1	2	2	1	1	1	1	1	1	1	1
335	Aromatoleum_petrolei	2	2	2	1	2	2	2	2	2	1	2	2	1	1	1	1	1	1	1	1
336	Arsenophonus_apicola	2	2	2	1	2	2	2	2	2	1	2	2	1	1	1	1	1	1	1	1
337	Arsenophonus_endosymbiont_of_Aleurodicus_dispersus	2	1	1	1	1	1	1	1	1	1	1	1	1	1	1	1	1	1	1	1
338	Arsenophonus_endosymbiont_of_Aphis_craccivora	2	2	2	1	2	2	2	2	2	1	2	2	1	1	1	1	1	1	1	1
339	Arsenophonus_nasoniae_son-killer_infecting_Nasonia_vitripennis_	2	2	2	1	2	2	2	2	2	1	2	2	1	1	1	1	1	1	1	1
340	Arthrobacter_agilis	2	2	2	1	2	2	2	2	2	1	2	2	1	1	1	1	1	1	1	1
341	Arthrobacter_alpinus	2	2	2	1	2	2	2	2	2	1	2	2	1	1	1	1	1	1	1	1
342	Arthrobacter_antioxidans	2	2	2	1	2	2	2	2	2	1	2	2	1	1	1	1	1	1	1	1
343	Arthrobacter_crystallopoietes	2	2	2	1	2	2	2	2	2	1	2	2	1	1	1	1	1	1	1	1
344	Arthrobacter_dokdonellae	2	2	2	2	2	2	2	2	2	1	2	2	1	1	1	1	1	1	1	1
345	Arthrobacter_jiangjiafuii	2	2	2	1	2	2	2	2	2	1	2	2	1	1	1	1	1	1	1	1
346	Arthrobacter_polaris	2	2	2	1	2	2	2	2	2	1	2	2	1	1	1	1	1	1	1	1
347	Arthrobacter_sulfonylureivorans	2	2	2	1	2	2	2	2	2	1	2	2	1	1	1	1	1	1	1	1
348	Arthrobacter_sunyaminii	2	2	2	1	2	2	2	2	2	1	2	2	1	1	1	1	1	1	1	1
349	Asaia_bogorensis_NBRC_16594	2	2	2	1	2	2	2	2	2	2	2	2	1	1	1	1	1	1	1	1
350	Asticcacaulis_excentricus_CB_48	2	2	2	1	2	2	2	2	2	2	2	2	1	1	1	1	1	1	1	1
351	Athalassotoga_saccharophila	2	2	2	1	2	2	2	2	2	1	2	2	1	1	1	1	1	1	1	1
352	Atlantibacter_hermannii	2	2	2	1	2	2	2	2	2	1	2	2	1	1	1	1	1	1	1	1
353	Atlantibacter_subterranea	2	2	2	1	2	2	2	2	2	1	2	2	1	1	1	1	1	1	1	1
354	Atribacter_laminatus	1	2	2	1	2	2	2	2	2	1	2	2	1	1	1	1	1	1	1	1
355	Aurantiacibacter_atlanticus	2	2	2	1	2	2	2	2	2	2	2	2	1	1	1	1	1	1	1	1
356	Aurantiacibacter_gangjinensis	2	2	2	1	2	2	2	2	2	2	2	2	1	1	1	1	1	1	1	1
357	Aurantimicrobium_minutum	2	2	2	1	2	2	2	2	2	2	2	2	1	1	1	1	1	1	1	1
358	Aurantimicrobium_photophilum	2	2	2	1	2	2	2	2	2	2	2	2	1	1	1	1	1	1	1	1
359	Aureibaculum_algae	2	2	1	2	1	1	1	1	1	1	1	1	2	1	1	2	1	2	1	1
360	Aureimonas_mangrovi	2	2	1	2	2	2	2	2	2	2	2	2	1	1	1	2	1	1	1	1
361	Aureimonas_populi	2	2	1	2	2	2	2	2	2	2	2	2	1	1	1	1	1	1	1	1
362	Aureliella_helgolandensis	2	2	2	1	2	2	2	2	2	1	2	2	1	1	1	1	1	1	1	1
363	Avibacterium_paragallinarum	2	2	2	1	2	2	2	2	2	1	2	2	1	1	1	1	1	1	1	1
364	Avibacterium_volantium	2	2	2	1	2	2	2	2	2	1	2	2	1	1	1	1	1	1	1	1
365	Azoarcus_olearius	2	2	2	1	2	2	2	2	2	1	2	2	1	1	1	1	1	1	1	1
366	Azorhizobium_caulinodans_ORS_571	2	2	2	2	2	2	2	2	2	2	2	2	1	1	1	1	1	1	1	1
367	Azospira_inquinata	2	2	2	1	2	2	2	2	2	1	2	2	1	1	1	1	1	1	1	1
368	Azospira_oryzae_PS_Azospira_oryzae_	2	2	2	1	2	2	2	2	2	1	2	2	1	1	1	1	1	1	1	1
369	Azospira_restricta	2	2	2	1	2	2	2	2	2	1	2	2	1	1	1	1	1	1	1	1
370	Azospirillum_argentinense	2	2	2	1	2	2	2	2	2	2	2	2	1	2	1	1	1	1	1	1
371	Azospirillum_oryzae	2	2	2	1	2	2	2	2	2	2	2	2	1	1	1	2	1	1	1	1
372	Azospirillum_ramasamyi	2	2	2	1	2	2	2	2	2	2	2	2	1	1	1	1	1	1	1	1
373	Azospirillum_thermophilum	2	2	2	1	2	2	2	2	2	2	2	2	1	1	1	2	1	1	1	1
374	Azospirillum_thiophilum	2	2	2	1	2	2	2	2	2	2	2	2	1	1	1	2	1	1	1	1
375	Azotobacter_chroococcum	2	2	2	1	2	2	2	2	2	1	2	2	1	1	1	1	1	1	1	1
376	Azotobacter_salinestris	2	2	2	1	2	2	2	2	2	1	2	2	1	1	1	1	1	1	1	1
377	Azotobacter_vinelandii_DJ	2	2	2	1	2	2	2	2	2	1	2	2	1	1	1	1	1	1	1	1
378	Bacillus_altitudinis_Bacillus_invictae_	2	2	2	2	2	2	2	2	2	1	2	2	1	1	1	1	1	1	1	1
379	Bacillus_amyloliquefaciens	2	2	2	1	2	2	2	2	2	1	2	2	1	2	1	1	1	1	1	1
380	Bacillus_anthracis_str._'Ames_Ancestor'	2	2	2	1	2	2	2	2	2	1	2	2	1	1	1	1	1	1	1	1
381	Bacillus_badius	2	2	2	1	2	2	2	2	2	1	2	2	1	1	1	1	1	1	1	1
382	Bacillus_cabrialesii	2	2	2	1	2	2	2	2	2	1	2	2	1	2	1	1	1	1	1	1
383	Bacillus_cereus	2	2	2	1	2	2	2	2	2	1	2	2	1	1	1	1	1	1	1	1
384	Bacillus_cytotoxicus	2	2	2	1	2	2	2	2	2	1	2	2	1	1	1	1	1	1	1	1
385	Bacillus_dafuensis	2	2	2	1	2	2	2	2	2	1	2	2	1	1	1	1	1	1	1	1
386	Bacillus_fonticola	2	2	2	1	2	2	2	2	2	1	2	2	1	1	1	1	1	1	1	1
387	Bacillus_glycinifermentans	2	2	2	1	2	2	2	2	2	1	2	2	1	1	1	1	1	1	1	1
388	Bacillus_halotolerans	2	2	2	1	2	2	2	2	2	1	2	2	1	2	1	1	1	1	1	1
389	Bacillus_haynesii	2	2	2	1	2	2	2	2	2	1	2	2	1	1	1	1	1	1	1	1
390	Bacillus_inaquosorum	2	2	2	1	2	2	2	2	2	1	2	2	1	2	1	1	1	1	1	1
391	Bacillus_infantis_NRRL_B-14911	2	2	2	1	2	2	2	2	2	1	2	2	1	1	1	1	1	1	1	1
392	Bacillus_licheniformis	2	2	2	1	2	2	2	2	2	1	2	2	1	1	1	1	1	1	1	1
393	Bacillus_luti	2	2	2	1	2	2	2	2	2	1	2	2	1	1	1	1	1	1	1	1
394	Bacillus_mojavensis	2	2	2	1	2	2	2	2	2	1	2	2	1	1	1	1	1	1	1	1
395	Bacillus_mycoides_Bacillus_weihenstephanensis_	2	2	2	1	2	2	2	2	2	1	2	2	1	1	1	1	1	1	1	1
396	Bacillus_nitratireducens	2	2	2	1	2	2	2	2	2	1	2	2	1	1	1	1	1	1	1	1
397	Bacillus_pacificus	2	2	2	1	2	2	2	2	2	1	2	2	1	1	1	1	1	1	1	1
398	Bacillus_paralicheniformis	2	2	2	1	2	2	2	2	2	1	2	2	1	1	1	1	1	1	1	1
399	Bacillus_paranthracis	2	2	2	1	2	2	2	2	2	1	2	2	1	1	1	1	1	1	1	1
400	Bacillus_rugosus	2	2	2	1	2	2	2	2	2	1	2	2	1	2	1	1	1	1	1	1
401	Bacillus_safensis	2	2	2	2	2	2	2	2	2	1	2	2	1	1	1	1	1	1	1	1
402	Bacillus_selenitireducens_MLS10	2	2	2	1	2	2	2	2	2	1	2	2	1	1	1	1	1	1	1	1
403	Bacillus_shivajii	2	2	2	1	2	2	2	2	2	1	2	2	1	1	1	1	1	1	1	1
404	Bacillus_smithii	2	2	2	1	2	2	2	2	2	1	2	2	1	1	1	1	1	1	1	1
405	Bacillus_subtilis_subsp._spizizenii_ATCC_6633_JCM_2499	2	2	2	1	2	2	2	2	2	1	2	2	1	2	1	1	1	1	1	1
406	Bacillus_subtilis_subsp._subtilis_str._168	2	2	2	1	2	2	2	2	2	1	2	2	1	2	1	1	1	1	1	1
407	Bacillus_tequilensis	2	2	2	1	2	2	2	2	2	1	2	2	1	1	1	1	1	1	1	1
408	Bacillus_toyonensis	2	2	2	1	2	2	2	2	2	1	2	2	1	1	1	1	1	1	1	1
409	Bacillus_vallismortis	2	2	2	1	2	2	2	2	2	1	2	2	1	1	1	1	1	1	1	1
410	Bacillus_velezensis	2	2	2	1	2	2	2	2	2	1	2	2	1	2	1	1	1	1	1	1
411	Bacillus_weihaiensis	2	2	2	1	2	2	2	2	2	1	2	2	1	1	1	1	1	1	1	1
412	Bacillus_wiedmannii	2	2	2	1	2	2	2	2	2	1	2	2	1	1	1	1	1	1	1	1
413	Bacillus_xiamenensis	2	2	2	2	2	2	2	2	2	1	2	2	1	1	1	1	1	1	1	1
414	Bacteriovorax_stolpii	1	1	1	1	1	1	1	1	1	1	1	1	2	1	1	2	1	2	1	1
415	Bacteroides_caccae_CL03T12C61	2	2	2	1	2	2	2	2	2	1	2	2	1	1	1	1	1	1	1	1
416	Bacteroides_caecimuris	2	2	2	1	2	2	2	2	2	1	2	2	1	1	1	1	1	1	1	1
417	Bacteroides_cellulosilyticus	2	2	2	1	2	2	2	2	2	1	2	2	1	1	1	1	1	1	1	1
418	Bacteroides_faecis	2	2	2	1	2	2	2	2	2	1	2	2	1	1	1	1	1	1	1	1
419	Bacteroides_fragilis	2	2	2	1	2	2	2	2	2	1	2	2	1	1	1	1	1	1	1	1
420	Bacteroides_helcogenes_P_36-108	2	2	2	1	2	2	2	2	2	1	2	2	1	1	1	1	1	1	1	1
421	Bacteroides_heparinolyticus_Prevotella_heparinolytica_	2	2	2	1	2	2	2	2	2	1	2	2	1	1	1	1	1	1	1	1
422	Bacteroides_humanifaecis	2	2	2	1	2	2	2	2	2	1	2	2	1	1	1	1	1	1	1	1
423	Bacteroides_luhongzhouii	2	2	2	1	2	2	2	2	2	1	2	2	1	1	1	1	1	1	1	1
424	Bacteroides_nordii	2	2	2	1	2	2	2	2	2	1	2	2	1	1	1	1	1	1	1	1
425	Bacteroides_ovatus	2	2	2	1	2	2	2	2	2	1	2	2	1	1	1	1	1	1	1	1
426	Bacteroides_sp._CBA7301	2	2	2	1	2	2	2	2	2	1	2	2	1	1	1	1	1	1	1	1
427	Bacteroides_thetaiotaomicron	2	2	2	1	2	2	2	2	2	1	2	2	1	1	1	1	1	1	1	1
428	Bacteroides_uniformis_CL03T12C37	2	2	2	1	2	2	2	2	2	1	2	2	1	1	1	1	1	1	1	1
429	Bacteroides_xylanisolvens	2	2	2	1	2	2	2	2	2	1	2	2	1	1	1	1	1	1	1	1
430	Bacteroides_zhangwenhongii	2	2	2	1	2	2	2	2	2	1	2	2	1	1	1	1	1	1	1	1
431	Bacteroides_zoogleoformans_Prevotella_zoogleoformans_	2	2	2	1	2	2	2	2	2	1	2	2	1	1	1	1	1	1	1	1
432	Baekduia_soli	2	2	2	1	2	2	2	2	2	1	2	2	1	1	1	1	1	1	1	1
433	Barnesiella_viscericola_DSM_18177	2	2	2	1	2	2	2	2	2	1	2	2	1	1	1	1	1	1	1	1
434	Bartonella_alsatica	2	2	1	2	2	2	2	2	2	1	2	2	1	1	1	1	1	1	1	1
435	Bartonella_ancashensis	2	2	1	2	2	2	2	2	2	2	2	2	1	1	1	1	1	1	1	1
436	Bartonella_apihabitans	2	2	1	2	2	2	2	2	2	2	2	2	1	1	2	1	1	1	1	1
437	Bartonella_australis_AUST_NH1	2	2	1	2	2	2	2	2	2	2	2	2	1	1	1	1	1	1	1	1
438	Bartonella_bacilliformis	2	2	1	2	2	2	2	2	2	2	2	2	1	1	1	1	1	1	1	1
439	Bartonella_choladocola	2	2	1	2	2	2	2	2	2	2	2	2	1	1	1	1	1	1	1	1
440	Bartonella_clarridgeiae_73	2	2	1	2	2	2	2	2	2	2	2	2	1	1	1	1	1	1	1	1
441	Bartonella_elizabethae	2	2	1	2	2	2	2	2	2	2	2	2	1	1	1	1	1	1	1	1
442	Bartonella_grahamii_as4aup	2	2	1	2	2	2	2	2	2	2	2	2	1	1	1	1	1	1	1	1
443	Bartonella_harrusi	2	2	1	2	2	2	2	2	2	2	2	2	1	1	1	1	1	1	1	1
444	Bartonella_henselae	2	2	1	2	2	2	2	2	2	1	2	2	1	1	1	1	1	1	1	1
445	Bartonella_kosoyi	2	2	1	2	2	2	2	2	2	2	2	2	1	1	1	1	1	1	1	1
446	Bartonella_krasnovii	2	2	1	2	2	2	2	2	2	2	2	2	1	1	1	1	1	1	1	1
447	Bartonella_machadoae	2	2	1	2	2	2	2	2	2	1	2	2	1	1	1	1	1	1	1	1
448	Bartonella_quintana	2	2	1	2	2	2	2	2	2	2	2	2	1	1	1	1	1	1	1	1
449	Bartonella_taylorii	2	2	1	2	2	2	2	2	2	2	2	2	1	1	1	1	1	1	1	1
450	Bartonella_tribocorum_CIP_105476	2	2	1	2	2	2	2	2	2	2	2	2	1	1	1	1	1	1	1	1
451	Bartonella_vinsonii	2	2	1	2	2	2	2	2	2	1	2	2	1	1	1	1	1	1	1	1
452	Basfia_succiniciproducens	2	2	2	1	2	2	2	2	2	1	2	2	1	1	1	1	1	1	1	1
453	Basilea_psittacipulmonis_DSM_24701	2	2	2	1	2	2	2	2	2	1	2	2	1	1	1	1	1	1	1	1
454	Bathymodiolus_thermophilus_thioautotrophic_gill_symbiont	2	2	2	1	2	2	2	2	2	1	2	2	1	1	1	1	1	1	1	1
455	Bdellovibrio_bacteriovorus	1	1	1	1	2	2	1	1	1	1	1	1	2	1	1	2	1	2	1	1
456	Bdellovibrio_reynosensis	1	1	1	1	1	1	1	1	1	1	1	1	1	1	1	2	1	1	1	1
457	Beggiatoa_leptomitoformis	2	2	2	1	2	2	2	2	2	1	2	2	1	1	1	1	1	1	1	1
458	Beijerinckia_indica_subsp._indica_ATCC_9039	2	2	2	1	2	2	2	2	2	2	2	2	1	1	1	1	1	1	1	1
459	Belliella_baltica_DSM_15883	2	2	2	1	2	2	2	2	2	1	2	2	1	1	1	1	1	1	1	1
460	Bermanella_marisrubri	2	2	2	1	2	2	2	2	2	1	2	2	1	1	1	1	1	1	1	1
461	Bernardetia_litoralis_DSM_6794	2	1	1	1	1	1	1	1	1	1	1	1	2	2	2	2	1	2	1	1
462	Berryella_intestinalis	2	2	2	1	2	2	2	2	2	1	2	2	1	1	1	1	1	1	1	1
463	Beutenbergia_cavernae_DSM_12333	2	2	2	1	2	2	2	2	2	1	2	2	1	1	1	1	1	1	1	1
464	Bibersteinia_trehalosi_USDA-ARS-USMARC-188	2	2	2	1	2	2	2	2	2	1	2	2	1	1	1	1	1	1	1	1
465	Bifidobacterium_actinocoloniiforme_DSM_22766	1	1	1	1	2	2	1	1	1	1	1	1	2	1	1	1	2	2	1	1
466	Bifidobacterium_adolescentis	2	2	2	1	2	2	2	2	2	1	2	2	1	1	1	1	1	1	1	1
467	Bifidobacterium_angulatum_DSM_20098_JCM_7096	2	2	2	1	2	2	2	2	2	1	2	2	1	1	1	1	1	1	1	1
468	Bifidobacterium_animalis_subsp._lactis_BLC1	2	2	2	1	2	2	2	2	2	1	2	2	1	1	1	1	1	1	1	1
469	Bifidobacterium_asteroides_PRL2011	2	2	2	1	2	2	2	2	2	1	2	2	1	1	1	1	1	1	1	1
470	Bifidobacterium_breve	2	2	2	1	2	2	2	2	2	1	2	2	1	1	1	1	1	1	1	1
471	Bifidobacterium_catenulatum_DSM_16992_JCM_1194_LMG_11043	2	2	2	1	2	2	2	2	2	1	2	2	1	1	1	1	1	1	1	1
472	Bifidobacterium_choerinum	2	2	2	1	2	2	2	2	2	1	2	2	1	1	1	1	1	1	1	1
473	Bifidobacterium_coryneforme	2	2	2	1	2	2	2	2	2	1	2	2	1	1	1	1	1	1	1	1
474	Bifidobacterium_eulemuris	2	2	2	1	2	2	2	2	2	1	2	2	1	1	1	1	1	1	1	1
475	Bifidobacterium_indicum_LMG_11587_DSM_20214	2	2	2	1	2	2	2	2	2	1	2	2	1	1	1	1	1	1	1	1
476	Bifidobacterium_lemurum	2	2	2	1	2	2	2	2	2	1	2	2	1	1	1	1	1	1	1	1
477	Bifidobacterium_longum_subsp._longum_JCM_1217	2	2	2	1	2	2	2	2	2	1	2	2	1	1	1	1	1	1	1	1
478	Bifidobacterium_pseudocatenulatum	2	2	2	1	2	2	2	2	2	1	2	2	1	1	1	1	1	1	1	1
479	Bifidobacterium_pseudolongum	2	2	2	1	2	2	2	2	2	1	2	2	1	1	1	1	1	1	1	1
480	Bifidobacterium_scardovii_JCM_12489_DSM_13734	2	2	2	1	2	2	2	2	2	1	2	2	1	1	1	1	1	1	1	1
481	Bifidobacterium_subtile	1	1	1	1	1	1	1	1	1	1	1	1	2	2	1	2	2	2	1	1
482	Bisgaardia_hudsonensis	2	2	2	1	2	2	2	2	2	1	2	2	1	1	1	1	1	1	1	1
483	Blastochloris_tepida	2	2	2	1	2	2	2	2	2	2	2	2	1	1	1	1	1	1	1	1
484	Blastochloris_viridis	2	2	2	1	2	2	2	2	2	2	2	2	1	1	1	1	1	1	1	1
485	Blastomonas_fulva	2	2	2	1	2	2	2	2	2	2	2	2	1	1	1	1	1	1	1	1
486	Blattabacterium_clevelandi	1	1	1	1	1	1	1	1	1	1	1	1	1	1	1	1	1	2	1	1
487	Blattabacterium_punctulatus	1	1	1	1	1	1	1	1	1	1	1	1	1	1	1	1	1	2	1	1
488	Blautia_argi	2	2	2	1	2	2	2	2	2	1	2	2	1	1	1	1	1	1	1	1
489	Blautia_hansenii_DSM_20583	2	2	2	1	2	2	2	2	2	1	2	2	1	1	1	1	1	1	1	1
490	Blautia_liquoris	2	2	2	1	2	2	2	2	2	1	2	2	1	1	1	1	1	1	1	1
491	Blautia_massiliensis	2	2	2	1	2	2	2	2	2	1	2	2	1	1	1	1	1	1	1	1
492	Blautia_obeum_ATCC_29174	2	2	2	1	2	2	2	2	2	1	2	2	1	1	1	1	1	1	1	1
493	Blautia_producta_ATCC_27340_DSM_2950	2	2	2	1	2	2	2	2	2	1	2	2	1	2	1	1	1	1	1	1
494	Blautia_pseudococcoides	2	2	2	1	2	2	2	2	2	1	2	2	1	1	1	1	1	1	1	1
495	Blautia_wexlerae_DSM_19850	2	2	2	1	2	2	2	2	2	1	2	2	1	1	1	1	1	1	1	1
496	Blochmannia_endosymbiont_of_Camponotus_Colobopsis_obliquus	2	2	2	1	2	2	2	2	2	1	2	2	1	1	1	1	1	1	1	1
497	Blochmannia_endosymbiont_of_Camponotus_modoc	2	2	2	1	2	2	2	2	2	1	2	2	1	1	1	1	1	1	1	1
498	Blochmannia_endosymbiont_of_Camponotus_nipponensis	2	2	2	1	2	2	2	2	2	1	2	2	1	1	1	1	1	1	1	1
499	Blochmannia_endosymbiont_of_Colobopsis_nipponica	2	2	2	1	2	2	2	2	2	1	2	2	1	1	1	1	1	1	1	1
500	Blochmannia_endosymbiont_of_Polyrhachis_Hedomyrma_turneri	2	1	1	1	2	2	1	1	1	1	1	1	1	1	1	1	1	1	1	1
501	Bombilactobacillus_bombi	1	1	1	1	1	1	1	1	1	1	1	1	2	2	1	2	2	2	1	1
502	Bombilactobacillus_folatiphilus	1	1	1	1	1	1	1	1	1	1	1	1	2	2	1	2	2	2	1	1
503	Bombilactobacillus_thymidiniphilus	1	1	1	1	1	1	1	1	1	1	1	1	2	2	1	2	2	2	1	1
504	Bordetella_avium_197N	2	2	2	2	2	2	2	2	2	1	2	2	1	1	1	1	1	1	1	1
505	Bordetella_bronchialis	2	2	2	2	2	2	2	2	2	1	2	2	1	1	1	2	1	1	1	1
506	Bordetella_bronchiseptica	2	2	2	2	2	2	2	2	2	1	2	2	1	1	1	1	1	1	1	1
507	Bordetella_flabilis	2	2	2	2	2	2	2	2	2	1	2	2	1	1	1	2	1	1	1	1
508	Bordetella_hinzii	2	2	2	2	2	2	2	2	2	1	2	2	1	1	1	1	1	1	1	1
509	Bordetella_holmesii	2	2	2	1	2	2	2	2	2	1	2	2	1	1	1	1	1	1	1	1
510	Bordetella_parapertussis	2	2	2	2	2	2	2	2	2	1	2	2	1	1	1	1	1	1	1	1
511	Bordetella_pertussis	2	2	2	2	2	2	2	2	2	1	2	2	1	1	1	1	1	1	1	1
512	Bordetella_petrii	2	2	2	2	2	2	2	2	2	1	2	2	1	1	1	2	1	1	1	1
513	Bordetella_pseudohinzii	2	2	2	2	2	2	2	2	2	1	2	2	1	1	1	1	1	1	1	1
514	Borrelia_anserina_Es	1	1	1	1	1	1	1	1	1	1	1	1	1	2	1	1	1	1	1	1
515	Borrelia_coriaceae	1	1	1	1	1	1	1	1	1	1	1	1	1	2	1	1	1	1	1	1
516	Borrelia_garinii_subsp._bavariensis_PBi	1	1	1	1	1	1	1	1	1	1	1	1	2	2	1	2	1	2	1	1
517	Borrelia_hermsii	1	1	1	1	1	1	1	1	1	1	1	1	1	2	1	1	1	1	1	1
518	Borrelia_maritima	1	1	1	1	1	1	1	1	1	1	1	1	2	2	1	1	1	2	1	1
519	Borrelia_miyamotoi	1	1	1	1	1	1	1	1	1	1	1	1	1	2	1	1	1	1	1	1
520	Borrelia_parkeri_HR1	1	1	1	1	1	1	1	1	1	1	1	1	1	2	1	1	1	1	1	1
521	Borrelia_puertoricensis	1	1	1	1	1	1	1	1	1	1	1	1	1	2	1	1	1	1	1	1
522	Borrelia_recurrentis_A1	1	1	1	1	1	1	1	1	1	1	1	1	1	2	1	1	1	1	1	1
523	Borrelia_turcica_IST7	1	1	1	1	1	1	1	1	1	1	1	1	1	2	1	1	1	1	1	1
524	Borrelia_turicatae_91E135	1	1	1	1	1	1	1	1	1	1	1	1	1	2	1	1	1	1	1	1
525	Borreliella_afzelii_Borrelia_afzelii_	1	1	1	1	1	1	1	1	1	1	1	1	2	2	1	1	1	2	1	1
526	Borreliella_bissettiae_DN127	1	1	1	1	1	1	1	1	1	1	1	1	2	2	1	2	1	1	1	1
527	Borreliella_mayonii_Borrelia_mayonii_	1	1	1	1	1	1	1	1	1	1	1	1	1	2	1	1	1	1	1	1
528	Bosea_vaviloviae	2	2	2	2	2	2	2	2	2	2	2	2	1	1	2	1	1	1	1	1
529	Boudabousia_tangfeifanii	2	2	2	1	2	2	2	2	2	1	2	2	1	1	1	1	1	1	1	1
530	Brachybacterium_avium	2	2	2	1	2	2	2	2	2	1	2	2	2	2	2	1	2	2	1	1
531	Brachybacterium_faecium_DSM_4810	2	2	2	1	2	2	2	2	2	1	2	2	1	1	1	1	1	1	1	1
532	Brachybacterium_ginsengisoli	2	2	2	2	2	2	2	2	2	1	2	2	1	1	1	1	1	1	1	1
533	Brachybacterium_halotolerans_subsp._kimchii	1	1	1	1	2	2	1	1	1	1	1	1	2	2	2	1	2	2	1	1
534	Brachybacterium_huguangmaarense	2	2	2	2	2	2	2	2	2	1	2	2	1	1	1	1	1	1	1	1
535	Brachybacterium_saurashtrense	2	2	2	1	2	2	2	2	2	1	2	2	1	1	1	1	1	1	1	1
536	Brachybacterium_sp._CBA3104	1	2	1	2	2	2	1	1	1	1	1	1	2	2	2	1	2	2	1	1
537	Brachybacterium_vulturis	2	2	2	2	2	2	2	2	2	1	2	2	1	1	1	1	1	1	1	1
538	Brachyspira_hyodysenteriae	2	2	2	1	2	2	2	2	2	1	2	2	1	1	1	1	1	1	1	1
539	Brachyspira_intermedia_PWS_A	2	2	2	1	2	2	2	2	2	1	2	2	1	1	1	1	1	1	1	1
540	Brachyspira_murdochii_DSM_12563	2	2	2	1	2	2	2	2	2	1	2	2	1	1	1	1	1	1	1	1
541	Brachyspira_pilosicoli_95_1000	2	2	2	1	2	2	2	2	2	1	2	2	1	1	1	1	1	1	1	1
542	Bradymonas_sediminis	1	1	1	1	2	2	1	1	1	1	1	1	2	1	1	2	2	2	1	1
543	Bradyrhizobium_amphicarpaeae	2	2	2	2	2	2	2	2	2	2	2	2	1	1	1	1	1	1	1	1
544	Bradyrhizobium_arachidis	2	2	2	2	2	2	2	2	2	2	2	2	1	1	1	1	1	1	1	1
545	Bradyrhizobium_barranii_subsp._barranii	2	2	2	2	2	2	2	2	2	2	2	2	1	1	1	1	1	1	1	1
546	Bradyrhizobium_betae	2	2	2	2	2	2	2	2	2	2	2	2	1	1	1	1	1	1	1	1
547	Bradyrhizobium_cosmicum	2	2	2	2	2	2	2	2	2	2	2	2	1	1	1	1	1	1	1	1
548	Bradyrhizobium_daqingense	2	2	2	2	2	2	2	2	2	2	2	2	1	1	1	1	1	1	1	1
549	Bradyrhizobium_diazoefficiens	2	2	2	2	2	2	2	2	2	2	2	2	1	1	1	1	1	1	1	1
550	Bradyrhizobium_elkanii_USDA_61	2	2	2	2	2	2	2	2	2	2	2	2	1	1	1	1	1	1	1	1
551	Bradyrhizobium_guangdongense	2	2	2	2	2	2	2	2	2	2	2	2	1	1	1	1	1	1	1	1
552	Bradyrhizobium_guangxiense	2	2	2	2	2	2	2	2	2	2	2	2	1	1	1	1	1	1	1	1
553	Bradyrhizobium_guangzhouense	2	2	2	2	2	2	2	2	2	2	2	2	1	1	1	1	1	1	1	1
554	Bradyrhizobium_icense	2	2	2	2	2	2	2	2	2	2	2	2	1	1	1	1	1	1	1	1
555	Bradyrhizobium_japonicum	2	2	2	2	2	2	2	2	2	2	2	2	1	1	1	1	1	1	1	1
556	Bradyrhizobium_oligotrophicum_S58	2	2	2	2	2	2	2	2	2	2	2	2	1	1	1	1	1	1	1	1
557	Bradyrhizobium_ottawaense	2	2	2	2	2	2	2	2	2	2	2	2	1	1	1	1	1	1	1	1
558	Bradyrhizobium_paxllaeri	2	2	2	2	2	2	2	2	2	2	2	2	1	1	1	1	1	1	1	1
559	Bradyrhizobium_quebecense	2	2	2	2	2	2	2	2	2	2	2	2	1	1	1	1	1	1	1	1
560	Bradyrhizobium_septentrionale	2	2	2	2	2	2	2	2	2	2	2	2	1	1	1	1	1	1	1	1
561	Bradyrhizobium_sp._S2-20-1	2	2	2	2	2	2	2	2	2	2	2	2	1	1	1	1	1	1	1	1
562	Bradyrhizobium_symbiodeficiens	2	2	2	2	2	2	2	2	2	2	2	2	1	1	1	1	1	1	1	1
563	Bradyrhizobium_vignae	2	2	2	2	2	2	2	2	2	2	2	2	1	1	1	1	1	1	1	1
564	Bradyrhizobium_zhanjiangense	2	2	2	2	2	2	2	2	2	2	2	2	1	1	1	1	1	1	1	1
565	Bremerella_volcania	2	2	2	1	2	2	2	2	2	1	2	2	1	1	1	1	1	1	1	1
566	Brenneria_goodwinii	2	2	2	2	2	2	2	2	2	1	2	2	1	1	1	1	1	1	1	1
567	Brenneria_izadpanahii	2	2	2	1	2	2	2	2	2	1	2	2	1	1	1	1	1	1	1	1
568	Brenneria_nigrifluens_DSM_30175_ATCC_13028	2	2	2	1	2	2	2	2	2	1	2	2	1	1	1	1	1	1	1	1
569	Brenneria_rubrifaciens	2	2	2	1	2	2	2	2	2	1	2	2	1	1	1	1	1	1	1	1
570	Brevefilum_fermentans	1	2	1	2	2	2	1	1	1	1	1	1	2	2	1	2	2	2	1	1
571	Brevibacillus_agri	2	2	2	1	2	2	2	2	2	1	2	2	1	1	1	1	1	1	1	1
572	Brevibacillus_brevis	2	2	2	1	2	2	2	2	2	1	2	2	1	1	1	1	1	1	1	1
573	Brevibacillus_composti	2	2	2	1	2	2	2	2	2	1	2	2	1	1	1	1	1	1	1	1
574	Brevibacillus_humidisoli	2	2	2	2	2	2	2	2	2	1	2	2	1	1	1	1	1	1	1	1
575	Brevibacillus_laterosporus_DSM_25	2	2	2	2	2	2	2	2	2	1	2	2	2	2	2	1	1	1	1	1
576	Brevibacillus_marinus	2	2	2	1	2	2	2	2	2	1	2	2	1	1	1	2	1	1	1	1
577	Brevibacillus_parabrevis	2	2	2	1	2	2	2	2	2	1	2	2	1	1	1	1	1	1	1	1
578	Brevibacterium_atlanticum	2	2	2	1	2	2	2	1	1	1	1	1	2	2	2	2	2	2	1	1
579	Brevibacterium_aurantiacum	2	2	2	1	2	2	2	2	2	1	2	2	1	1	1	2	1	1	1	1
580	Brevibacterium_casei	2	2	2	1	2	2	2	2	2	1	2	2	1	1	1	1	1	1	1	1
581	Brevibacterium_limosum	2	2	2	1	2	2	2	2	2	2	2	2	2	2	2	2	2	2	1	1
582	Brevibacterium_linens	2	2	2	1	2	2	2	2	2	1	2	2	2	2	2	2	2	2	1	1
583	Brevibacterium_luteolum	2	2	2	1	2	2	2	2	2	1	2	2	1	1	1	1	1	1	1	1
584	Brevibacterium_oceani	2	2	2	1	2	2	2	2	2	1	2	2	2	2	2	1	2	2	1	1
585	Brevibacterium_pigmentatum	2	2	2	1	2	2	2	2	2	1	2	2	2	2	2	2	2	2	1	1
586	Brevibacterium_zhoupengii	2	2	2	1	2	2	2	2	2	1	2	2	1	1	1	2	1	1	1	1
587	Brevundimonas_albigilva	2	2	2	1	2	2	2	2	2	2	2	2	1	1	1	1	1	1	1	1
588	Brevundimonas_goettingensis	2	2	2	1	2	2	2	2	2	2	2	2	1	1	1	1	1	1	1	1
589	Brevundimonas_nasdae	2	2	2	1	2	2	2	2	2	2	2	2	1	1	1	1	1	1	1	1
590	Brevundimonas_pondensis	2	2	2	1	2	2	2	2	2	2	2	2	1	1	1	1	1	1	1	1
591	Brevundimonas_subvibrioides_ATCC_15264	2	2	2	1	2	2	2	2	2	2	2	2	1	1	1	1	1	1	1	1
592	Brevundimonas_vesicularis	2	2	2	1	2	2	2	2	2	2	2	2	1	1	1	1	1	1	1	1
593	Brevundimonas_vitisensis	2	2	2	1	2	2	2	2	2	2	2	2	1	1	1	1	1	1	1	1
594	Breznakiella_homolactica	2	2	2	1	2	2	2	2	2	1	2	2	1	1	1	1	1	1	1	1
595	Brochothrix_thermosphacta	2	2	2	1	2	2	2	2	2	1	1	1	2	2	1	2	2	2	1	1
596	Brucella_abortus_2308	2	2	1	2	2	2	2	2	2	2	2	2	1	1	1	1	1	1	1	1
597	Brucella_anthropi_Ochrobactrum_anthropi_	2	2	1	2	2	2	2	2	2	2	2	2	1	1	1	1	1	1	2	1
598	Brucella_canis_ATCC_23365	2	2	1	2	2	2	2	2	2	2	2	2	1	1	1	1	1	1	1	1
599	Brucella_ceti_TE10759-12	2	2	1	2	2	2	2	2	2	2	2	2	1	1	1	1	1	1	1	1
600	Brucella_inopinata	2	2	1	2	2	2	2	2	2	2	2	2	1	1	1	1	1	1	1	1
601	Brucella_melitensis_bv._1_str._16M	2	2	1	2	2	2	2	2	2	2	2	2	1	1	1	1	1	1	1	1
602	Brucella_microti_CCM_4915	2	2	1	2	2	2	2	2	2	2	2	2	1	1	1	1	1	1	1	1
603	Brucella_ovis_ATCC_25840	2	2	1	2	2	2	2	2	2	2	2	2	1	1	1	1	1	1	1	1
604	Brucella_pseudintermedia_Ochrobactrum_pseudintermedium_	2	2	1	2	2	2	2	2	2	2	2	2	1	1	1	1	1	1	1	1
605	Brucella_suis_1330	2	2	1	2	2	2	2	2	2	2	2	2	1	1	1	1	1	1	1	1
606	Brucepastera_parasyntrophica	2	2	2	1	2	2	2	2	2	1	2	2	1	1	1	1	1	1	1	1
607	Buchnera_aphidicola_Schizaphis_graminum_	2	2	2	1	2	2	2	2	2	1	2	2	1	1	1	1	1	1	1	1
608	Burkholderia_ambifaria	2	2	2	1	2	2	2	2	2	1	2	2	1	1	1	1	1	1	1	1
609	Burkholderia_cenocepacia	2	2	2	1	2	2	2	2	2	1	2	2	1	1	1	2	1	1	1	1
610	Burkholderia_cepacia	2	2	2	1	2	2	2	2	2	1	2	2	1	1	1	1	1	1	1	1
611	Burkholderia_dolosa_AU0158	2	2	2	1	2	2	2	2	2	1	2	2	1	1	1	1	1	1	1	1
612	Burkholderia_gladioli	2	2	2	1	2	2	2	2	2	1	2	2	2	2	1	2	1	1	1	1
613	Burkholderia_glumae	2	2	2	1	2	2	2	2	2	1	2	2	1	1	1	1	1	1	1	1
614	Burkholderia_humptydooensis	2	2	2	1	2	2	2	2	2	1	2	2	1	2	1	1	1	1	1	1
615	Burkholderia_lata	2	2	2	1	2	2	2	2	2	1	2	2	1	1	1	1	1	1	1	1
616	Burkholderia_mallei	2	2	2	1	2	2	2	2	2	1	2	2	1	2	1	1	1	1	1	1
617	Burkholderia_mayonis	2	2	2	1	2	2	2	2	2	1	2	2	1	1	2	1	1	1	1	1
618	Burkholderia_metallica	2	2	2	1	2	2	2	2	2	1	2	2	1	1	1	1	1	1	1	1
619	Burkholderia_multivorans	2	2	2	1	2	2	2	2	2	1	2	2	1	1	1	1	1	1	1	1
620	Burkholderia_oklahomensis_C6786	2	2	2	1	2	2	2	2	2	1	2	2	1	1	2	1	1	1	1	1
621	Burkholderia_orbicola_MC0-3	2	2	2	1	2	2	2	2	2	1	2	2	1	1	1	2	1	1	1	1
622	Burkholderia_plantarii	2	2	2	1	2	2	2	2	2	1	2	2	1	1	1	1	1	1	1	1
623	Burkholderia_pseudomallei	2	2	2	1	2	2	2	2	2	1	2	2	1	2	1	1	1	1	1	1
624	Burkholderia_pyrrocinia	2	2	2	1	2	2	2	2	2	1	2	2	1	1	1	1	1	1	1	1
625	Burkholderia_savannae	2	2	2	1	2	2	2	2	2	1	2	2	1	1	2	1	1	1	1	1
626	Burkholderia_seminalis	2	2	2	1	2	2	2	2	2	1	2	2	1	1	1	2	1	1	1	1
627	Burkholderia_stagnalis	2	2	2	1	2	2	2	2	2	1	2	2	1	1	1	1	1	1	1	1
628	Burkholderia_territorii	2	2	2	1	2	2	2	2	2	1	2	2	1	1	1	1	1	1	1	1
629	Burkholderia_thailandensis	2	2	2	1	2	2	2	2	2	1	2	2	1	2	1	1	1	1	1	1
630	Burkholderia_ubonensis_subsp._mesacidophila	2	2	2	1	2	2	2	2	2	1	2	2	1	1	1	1	1	1	1	1
631	Buttiauxella_agrestis	2	2	2	1	2	2	2	2	2	1	2	2	1	1	1	1	1	1	1	1
632	Buttiauxella_ferragutiae	2	2	2	1	2	2	2	2	2	1	2	2	1	1	1	1	1	1	1	1
633	Butyricimonas_faecalis	2	2	2	1	2	2	2	2	2	1	2	2	1	1	1	1	1	1	1	1
634	Butyricimonas_virosa	2	2	2	1	2	2	2	2	2	1	2	2	1	1	1	1	1	1	1	1
635	Butyrivibrio_hungatei	2	2	2	1	2	2	2	2	2	1	2	2	1	1	1	1	1	1	1	1
636	Butyrivibrio_proteoclasticus_B316	2	2	2	1	2	2	2	2	2	1	2	2	1	1	1	1	1	1	1	1
637	Caballeronia_grimmiae	2	2	2	1	2	2	2	2	2	1	2	2	1	1	1	1	1	1	1	1
638	Caballeronia_insecticola	2	2	2	1	2	2	2	2	2	1	2	2	1	1	1	2	1	1	1	1
639	Caballeronia_zhejiangensis	2	2	2	2	2	2	2	2	2	1	2	2	1	1	1	2	1	1	1	1
640	Caenibius_tardaugens_NBRC_16725	2	2	2	1	2	2	2	2	2	2	2	2	1	1	1	1	1	1	1	1
641	Caldalkalibacillus_thermarum_TA2.A1	2	2	2	1	2	2	2	2	2	1	2	2	1	1	1	1	1	1	1	1
642	Caldanaerobacter_subterraneus_subsp._tengcongensis_MB4	2	2	2	1	2	2	2	2	2	1	2	2	1	1	1	1	1	1	1	1
643	Caldicellulosiruptor_acetigenus_I77R1B	2	2	2	1	2	2	2	2	2	1	2	2	1	1	1	1	1	1	1	1
644	Caldicellulosiruptor_bescii_DSM_6725	2	2	2	1	2	2	2	2	2	1	2	2	1	1	1	1	1	1	1	1
645	Caldicellulosiruptor_changbaiensis	2	2	2	1	2	2	2	2	2	1	2	2	1	1	1	1	1	1	1	1
646	Caldicellulosiruptor_diazotrophicus	2	2	2	1	2	2	2	2	2	1	2	2	1	1	1	1	1	1	1	1
647	Caldicellulosiruptor_hydrothermalis_108	2	2	2	1	2	2	2	2	2	1	2	2	1	1	1	1	1	1	1	1
648	Caldicellulosiruptor_kronotskyensis_2002	2	2	2	1	2	2	2	2	2	1	2	2	1	1	1	1	1	1	1	1
649	Caldicellulosiruptor_obsidiansis_OB47	2	2	2	1	2	2	2	2	2	1	2	2	1	1	1	1	1	1	1	1
650	Caldicellulosiruptor_owensensis_OL	2	2	2	1	2	2	2	2	2	1	2	2	1	1	1	1	1	1	1	1
651	Caldicellulosiruptor_saccharolyticus_DSM_8903	2	2	2	1	2	2	2	2	2	1	2	2	1	1	1	1	1	1	1	1
652	Caldichromatium_japonicum	2	2	2	1	2	2	2	2	2	1	2	2	1	1	1	1	1	1	1	1
653	Caldilinea_aerophila_DSM_14535_NBRC_104270	1	2	1	2	2	2	1	1	1	1	1	1	2	2	2	2	2	2	2	2
654	Caldimicrobium_thiodismutans	2	2	2	1	2	2	2	2	2	1	2	2	1	1	1	1	1	1	1	1
655	Caldimonas_thermodepolymerans	2	2	2	1	2	2	2	2	2	1	2	2	1	1	1	2	1	1	1	1
656	Caldinitratiruptor_microaerophilus	2	2	2	1	2	2	2	2	2	1	2	2	1	1	1	1	1	1	2	1
657	Caldisericum_exile_AZM16c01	2	2	2	1	2	2	2	2	2	1	2	2	1	1	1	1	1	1	1	1
658	Calditerrivibrio_nitroreducens_DSM_19672	2	2	2	1	2	2	2	2	2	1	2	2	1	1	1	1	1	1	1	1
659	Caldithrix_abyssi_DSM_13497	1	1	1	1	1	1	1	1	1	1	1	1	2	2	1	2	2	2	1	1
660	Caminibacter_mediatlanticus_TB-2	2	2	2	1	2	2	2	2	2	2	2	2	1	1	1	1	1	1	1	1
661	Caminibacter_pacificus	2	2	2	1	2	2	2	2	2	2	2	2	1	1	1	1	1	1	1	1
662	Campylobacter_armoricus	2	2	2	1	2	2	2	2	2	2	2	2	1	1	1	1	1	1	1	1
663	Campylobacter_avium_LMG_24591	2	2	2	1	2	2	2	2	2	2	2	2	1	1	1	1	1	1	1	1
664	Campylobacter_blaseri	2	2	2	1	2	2	2	2	2	2	2	2	1	1	1	1	1	1	1	1
665	Campylobacter_canadensis	2	2	2	1	2	2	2	2	2	2	2	2	1	1	1	1	1	1	1	1
666	Campylobacter_coli_Campylobacter_hyoilei_	2	2	2	1	2	2	2	2	2	2	2	2	1	1	1	1	1	1	1	1
667	Campylobacter_concisus	2	2	2	1	2	2	2	2	2	2	2	2	1	1	1	1	1	1	1	1
668	Campylobacter_corcagiensis	2	2	2	1	2	2	2	2	2	2	2	2	1	1	1	1	1	1	1	1
669	Campylobacter_cuniculorum_DSM_23162_LMG_24588	2	2	2	1	2	2	2	2	2	2	2	2	1	1	1	1	1	1	1	1
670	Campylobacter_curvus	2	2	2	1	2	2	2	2	2	2	2	2	1	1	1	1	1	1	1	1
671	Campylobacter_fetus	2	2	2	1	2	2	2	2	2	2	2	2	1	1	1	1	1	1	1	1
672	Campylobacter_gracilis	2	2	2	1	2	2	2	2	2	2	2	2	1	1	1	1	1	1	1	1
673	Campylobacter_helveticus	2	2	2	1	2	2	2	2	2	2	2	2	1	1	1	1	1	1	1	1
674	Campylobacter_hepaticus	2	2	2	1	2	2	2	2	2	2	2	2	1	1	1	1	1	1	1	1
675	Campylobacter_hominis_ATCC_BAA-381	2	2	2	1	2	2	2	2	2	2	2	2	1	1	1	1	1	1	1	1
676	Campylobacter_hyointestinalis_subsp._lawsonii	2	2	2	1	2	2	2	2	2	2	2	2	1	1	1	1	1	1	1	1
677	Campylobacter_iguaniorum	2	2	2	1	2	2	2	2	2	2	2	2	1	1	1	1	1	1	1	1
678	Campylobacter_insulaenigrae_NCTC_12927	2	2	2	1	2	2	2	2	2	2	2	2	1	1	1	1	1	1	1	1
679	Campylobacter_jejuni_subsp._jejuni_NCTC_11168_ATCC_700819	2	2	2	1	2	2	2	2	2	2	2	2	1	1	1	1	1	1	1	1
680	Campylobacter_lanienae_NCTC_13004	2	2	2	1	2	2	2	2	2	2	2	2	1	1	1	1	1	1	1	1
681	Campylobacter_lari_RM2100	2	2	2	1	2	2	2	2	2	2	2	2	1	1	1	1	1	1	1	1
682	Campylobacter_mucosalis	2	2	2	1	2	2	2	2	2	2	2	2	1	1	1	1	1	1	1	1
683	Campylobacter_novaezeelandiae	2	2	2	1	2	2	2	2	2	2	2	2	1	1	1	1	1	1	1	1
684	Campylobacter_ornithocola	2	2	2	1	2	2	2	2	2	2	2	2	1	1	1	1	1	1	1	1
685	Campylobacter_peloridis	2	2	2	1	2	2	2	2	2	2	2	2	1	1	1	1	1	1	1	1
686	Campylobacter_pinnipediorum_subsp._pinnipediorum	2	2	2	1	2	2	2	2	2	2	2	2	1	1	1	1	1	1	1	1
687	Campylobacter_rectus	2	2	2	1	2	2	2	2	2	2	2	2	1	1	1	1	1	1	1	1
688	Campylobacter_showae	2	2	2	1	2	2	2	2	2	2	2	2	1	1	1	1	1	1	1	1
689	Campylobacter_sputorum_bv._paraureolyticus_LMG_11764	2	2	2	1	2	2	2	2	2	2	2	2	1	1	1	1	1	1	1	1
690	Campylobacter_subantarcticus_LMG_24377	2	2	2	1	2	2	2	2	2	2	2	2	1	1	1	1	1	1	1	1
691	Campylobacter_upsaliensis	2	2	2	1	2	2	2	2	2	2	2	2	1	1	1	1	1	1	1	1
692	Campylobacter_ureolyticus	2	2	2	1	2	2	2	2	2	2	2	2	1	1	1	1	1	1	1	1
693	Campylobacter_volucris	2	2	2	1	2	2	2	2	2	2	2	2	1	1	1	1	1	1	1	1
694	Campylobacter_vulpis	2	2	2	1	2	2	2	2	2	2	2	2	1	1	1	1	1	1	1	1
695	Candidatus_Absconditicoccus_praedator	1	1	1	1	1	1	1	1	1	1	1	1	1	1	1	1	1	1	1	1
696	Candidatus_Amoebophilus_asiaticus_5a2	1	1	1	1	1	1	1	1	1	1	1	1	1	1	1	1	1	1	1	1
697	Candidatus_Annandia_pinicola	1	1	1	1	1	1	1	1	1	1	1	1	1	1	1	1	1	1	1	1
698	Candidatus_Arcticimaribacter_forsetii	2	1	1	1	1	1	1	1	1	1	1	1	2	1	1	2	1	2	1	1
699	Candidatus_Arsenophonus_lipoptenae	2	2	2	1	2	2	2	2	2	1	2	2	1	1	1	1	1	1	1	1
700	Candidatus_Atelocyanobacterium_thalassa_isolate_ALOHA	2	2	2	1	1	1	2	2	2	1	2	2	1	1	1	1	1	1	1	1
701	Candidatus_Azoamicus_ciliaticola	1	1	1	1	1	1	1	1	1	1	1	1	1	1	1	1	1	1	1	1
702	Candidatus_Azobacteroides_pseudotrichonymphae_genomovar._CFP2	2	2	2	1	2	2	2	2	2	1	2	2	1	1	1	1	1	1	1	1
703	Candidatus_Babela_massiliensis	1	1	1	1	1	1	1	1	1	1	1	1	1	1	1	1	1	1	1	1
704	Candidatus_Baumannia_cicadellinicola	2	2	2	1	2	2	2	2	2	1	2	2	1	1	1	1	1	1	1	1
705	Candidatus_Bipolaricaulis_anaerobius	1	2	2	1	2	2	2	2	2	1	2	2	1	1	1	1	1	1	1	1
706	Candidatus_Blochmannia_chromaiodes_str._640	2	2	2	1	2	2	2	2	2	1	2	2	1	1	1	1	1	1	1	1
707	Candidatus_Blochmannia_herculeanus	2	2	2	1	2	2	2	2	2	1	2	2	1	1	1	1	1	1	1	1
708	Candidatus_Blochmannia_ocreatus	2	2	2	1	2	2	2	2	2	1	2	2	1	1	1	1	1	1	1	1
709	Candidatus_Blochmannia_pennsylvanicus_str._BPEN	2	2	2	1	2	2	2	2	2	1	2	2	1	1	1	1	1	1	1	1
710	Candidatus_Blochmannia_vafer_str._BVAF	2	2	2	1	2	2	2	2	2	1	2	2	1	1	1	1	1	1	1	1
711	Candidatus_Blochmannia_vicinus	2	2	2	1	2	2	2	2	2	1	2	2	1	1	1	1	1	1	1	1
712	Candidatus_Campylobacter_infans	2	2	2	1	2	2	2	2	2	2	2	2	1	1	1	1	1	1	1	1
713	Candidatus_Cardinium_hertigii	1	1	1	1	1	1	1	1	1	1	1	1	1	1	1	1	1	1	1	1
714	Candidatus_Carsonella_ruddii_HC_isolate_Thao2000	1	1	1	1	1	1	1	1	1	1	1	1	1	1	1	1	1	1	1	1
715	Candidatus_Chromulinivorax_destructor	1	1	1	1	1	1	1	1	1	1	1	1	1	1	1	1	1	1	1	1
716	Candidatus_Cloacimonas_acidaminovorans_str._Evry	2	2	2	1	2	2	2	2	2	1	2	2	1	1	1	1	1	1	1	1
717	Candidatus_Comchoanobacter_bicostacola	1	1	1	1	1	1	1	1	1	1	1	1	1	1	1	1	1	1	1	1
718	Candidatus_Contubernalis_alkalaceticum	2	2	2	1	2	2	2	2	2	1	2	2	1	1	1	1	1	1	1	1
719	Candidatus_Cyclonatronum_proteinivorum	2	2	2	1	2	2	2	2	2	2	2	2	1	1	2	1	1	1	2	2
720	Candidatus_Dehalogenimonas_etheniformans	2	2	2	1	2	2	2	2	2	1	2	2	1	1	1	1	1	1	1	1
721	Candidatus_Desulforudis_audaxviator	2	2	2	1	2	2	2	2	2	2	2	2	1	1	1	1	1	1	1	1
722	Candidatus_Desulfovibrio_trichonymphae	2	2	2	1	2	2	2	2	2	2	2	2	1	1	1	1	1	1	1	1
723	Candidatus_Doolittlea_endobia	1	1	1	1	1	1	1	2	2	1	1	1	1	1	1	1	1	1	1	1
724	Candidatus_Endolissoclinum_faulkneri_L2	2	2	2	1	2	2	2	2	2	2	2	2	1	2	1	1	1	1	1	1
725	Candidatus_Endomicrobium_trichonymphae	2	2	2	1	2	2	2	2	2	1	2	2	1	1	1	1	1	1	1	1
726	Candidatus_Endoriftia_persephone	2	2	2	1	2	2	2	2	2	1	2	2	1	1	1	1	1	1	1	1
727	Candidatus_Erwinia_haradaeae	2	2	2	1	2	2	2	2	2	1	2	2	1	1	1	1	1	1	1	1
728	Candidatus_Fokinia_solitaria	1	2	2	1	2	2	2	2	2	2	2	2	1	1	1	1	1	1	1	1
729	Candidatus_Fonsibacter_ubiquis	2	2	2	2	2	2	2	2	2	2	2	2	1	1	1	1	1	1	1	1
730	Candidatus_Formimonas_warabiya	2	2	2	1	2	2	2	2	2	1	2	2	1	1	1	1	1	1	1	1
731	Candidatus_Fukatsuia_symbiotica	2	2	2	1	2	2	2	2	2	1	2	2	1	1	1	1	1	1	1	1
732	Candidatus_Gromoviella_agglomerans	1	1	1	1	1	1	1	1	1	1	1	1	1	1	1	1	1	1	1	1
733	Candidatus_Gullanella_endobia	2	1	1	1	1	1	1	1	1	1	1	1	1	1	1	1	1	1	1	1
734	Candidatus_Hepatoplasma_crinochetorum_Av	1	1	1	1	1	1	1	1	1	1	1	1	1	1	1	1	1	1	1	1
735	Candidatus_Hoaglandella_endobia	1	1	1	1	1	1	1	1	1	1	1	1	1	1	1	1	1	1	1	1
736	Candidatus_Hydrogenosomobacter_endosymbioticus	1	1	1	1	1	1	1	1	1	1	1	1	1	1	1	1	1	1	1	1
737	Candidatus_Ishikawaella_capsulata_Mpkobe	2	1	1	1	1	1	1	1	1	1	1	1	1	1	1	1	1	1	1	1
738	Candidatus_Kaistella_beijingensis	1	1	1	1	1	1	1	1	1	1	1	1	2	1	1	2	1	2	1	1
739	Candidatus_Karelsulcia_muelleri	1	1	1	1	1	1	1	1	1	1	1	1	1	1	1	1	1	1	1	1
740	Candidatus_Kinetoplastibacterium_blastocrithidii_ex_Strigomonas	2	2	2	1	2	2	2	2	2	1	2	2	1	1	1	1	1	1	1	1
741	Candidatus_Kinetoplastibacterium_crithidii_TCC036E	2	2	2	1	2	2	1	1	1	1	1	1	1	1	1	1	1	1	1	1
742	Candidatus_Kinetoplastibacterium_desouzaii_TCC079E	2	1	1	1	2	2	1	1	1	1	1	1	1	1	1	1	1	1	1	1
743	Candidatus_Kinetoplastibacterium_galatii_TCC219	2	2	2	1	2	2	2	2	2	1	2	2	1	1	1	1	1	1	1	1
744	Candidatus_Kinetoplastibacterium_oncopeltii_TCC290E	2	2	2	1	2	2	2	2	2	1	2	2	1	1	1	1	1	1	1	1
745	Candidatus_Kinetoplastibacterium_sorsogonicusi	2	2	2	1	2	2	2	2	2	1	2	2	1	1	1	1	1	1	1	1
746	Candidatus_Koribacter_versatilis_Ellin345	1	2	2	1	2	2	2	2	2	1	2	2	1	1	1	1	1	1	1	1
747	Candidatus_Kuenenia_stuttgartiensis	2	2	2	1	2	2	2	2	2	1	2	2	1	1	1	1	1	1	1	1
748	Candidatus_Liberibacter_africanus_PTSAPSY	1	1	1	1	2	2	1	1	1	1	1	1	2	2	2	1	2	2	1	1
749	Candidatus_Liberibacter_americanus_str._Sao_Paulo	1	1	1	1	2	2	1	1	1	1	1	1	2	2	2	1	2	2	1	1
750	Candidatus_Liberibacter_asiaticus	1	1	1	1	2	2	1	1	1	1	1	1	2	2	2	1	2	2	1	1
751	Candidatus_Liberibacter_solanacearum_CLso-ZC1	1	1	1	1	2	2	1	1	1	1	1	1	2	2	2	1	2	2	1	1
752	Candidatus_Methylopumilus_turicensis	2	2	2	1	2	2	2	2	2	1	2	2	1	1	1	1	1	1	1	1
753	Candidatus_Methylospira_mobilis	2	2	2	1	2	2	2	2	2	1	2	2	1	1	1	1	1	1	1	1
754	Candidatus_Midichloria_mitochondrii_IricVA	2	2	2	1	2	2	2	2	2	1	2	2	1	1	1	1	1	1	1	1
755	Candidatus_Mikella_endobia	1	1	1	1	1	1	1	1	1	1	1	1	1	1	1	1	1	1	1	1
756	Candidatus_Minimicrobia_vallesae	1	1	1	1	1	1	1	1	1	1	1	1	1	1	1	1	1	1	1	1
757	Candidatus_Moranella_endobia_PCVAL	1	1	1	1	1	1	1	1	1	1	1	1	1	1	1	1	1	1	1	1
758	Candidatus_Mycoplasma_haemolamae_str._Purdue	1	1	1	1	1	1	1	1	1	1	1	1	1	1	1	1	1	1	1	1
759	Candidatus_Mycosynbacter_amalyticus	1	1	1	1	1	1	1	1	1	1	1	1	1	1	1	1	1	1	1	1
760	Candidatus_Nanopelagicus_abundans	2	2	2	1	2	2	2	2	2	2	2	2	1	1	1	1	1	1	1	1
761	Candidatus_Nanopelagicus_hibericus	2	2	2	1	2	2	2	2	2	2	2	2	1	1	1	1	1	1	1	1
762	Candidatus_Nanopelagicus_limnes	2	2	2	1	2	2	2	2	2	2	2	2	1	1	1	1	1	1	1	1
763	Candidatus_Nanosynbacter_featherlites	1	1	1	1	1	1	1	1	1	1	1	1	1	1	1	1	1	1	1	1
764	Candidatus_Nanosynbacter_lyticus	1	1	1	1	1	1	1	1	1	1	1	1	1	1	1	1	1	1	1	1
765	Candidatus_Neoehrlichia_mikurensis	1	2	2	1	2	2	2	2	2	1	2	2	1	1	1	1	1	1	1	1
766	Candidatus_Nitrosacidococcus_tergens	2	2	2	1	2	2	2	2	2	1	2	2	1	1	1	1	1	1	1	1
767	Candidatus_Nitrosoglobus_terrae	2	2	2	1	2	2	2	2	2	1	2	2	1	1	1	1	1	1	1	1
768	Candidatus_Nitrospira_inopinata	2	2	2	1	2	2	2	2	2	1	2	2	1	1	1	1	1	1	1	1
769	Candidatus_Nitrotoga_arctica	2	2	2	1	2	2	2	2	2	1	2	2	1	1	1	1	1	1	1	1
770	Candidatus_Nucleicultrix_amoebiphila_FS5	1	1	1	1	2	2	1	1	1	1	1	1	1	1	1	1	1	1	1	1
771	Candidatus_Pantoea_carbekii	2	2	2	1	2	2	2	2	2	1	2	2	1	1	1	1	1	1	1	1
772	Candidatus_Paracaedibacter_acanthamoebae	2	2	2	1	2	2	2	2	2	1	2	2	1	1	1	1	1	1	1	1
773	Candidatus_Pelagibacter_giovannonii	2	2	2	1	2	2	2	2	2	2	2	2	1	1	1	1	1	1	1	1
774	Candidatus_Pelagibacter_ubique_HTCC1062	2	2	2	2	2	2	2	2	2	2	2	2	1	1	1	1	1	1	1	1
775	Candidatus_Phycorickettsia_trachydisci	1	1	1	1	1	1	1	1	1	1	1	1	1	1	1	1	1	1	1	1
776	Candidatus_Phytoplasma_luffae	1	1	1	1	1	1	1	1	1	1	1	1	1	1	1	1	1	1	1	1
777	Candidatus_Phytoplasma_mali	1	1	1	1	1	1	1	1	1	1	1	1	1	1	1	1	1	1	1	1
778	Candidatus_Phytoplasma_rubi	1	1	1	1	1	1	1	1	1	1	1	1	1	1	1	1	1	1	1	1
779	Candidatus_Phytoplasma_ziziphi	1	1	1	1	1	1	1	1	1	1	1	1	1	1	1	1	1	1	1	1
780	Candidatus_Planktophila_dulcis	2	2	2	1	2	2	2	2	2	2	2	2	1	1	1	1	1	1	1	1
781	Candidatus_Planktophila_lacus	2	2	2	1	2	2	2	2	2	2	2	2	1	1	1	1	1	1	2	2
782	Candidatus_Planktophila_limnetica	2	2	2	1	2	2	2	2	2	2	2	2	1	1	1	1	1	1	1	1
783	Candidatus_Planktophila_sulfonica	2	2	2	1	2	2	2	2	2	2	2	2	1	1	1	1	1	1	1	1
784	Candidatus_Planktophila_vernalis	2	2	2	1	2	2	2	2	2	2	2	2	1	1	1	1	1	1	1	1
785	Candidatus_Planktophila_versatilis	2	2	2	1	2	2	2	2	2	2	2	2	1	1	1	1	1	1	1	1
786	Candidatus_Portiera_aleyrodidarum_BT-B-HRs	1	1	1	1	1	1	1	1	1	1	1	1	1	1	1	1	1	1	1	1
787	Candidatus_Profftella_armatura	1	1	1	1	1	1	1	1	1	1	1	1	1	2	1	1	1	1	1	1
788	Candidatus_Profftia_lariciata	2	2	2	1	2	2	2	2	2	1	2	2	1	1	1	1	1	1	1	1
789	Candidatus_Profftia_tarda	2	2	2	1	2	2	2	2	2	1	2	2	1	1	1	1	1	1	1	1
790	Candidatus_Promineofilum_breve	1	2	1	2	2	2	1	1	1	1	1	1	2	2	2	2	2	1	1	1
791	Candidatus_Protochlamydia_amoebophila_UWE25	2	2	2	1	2	2	2	2	2	1	2	2	1	1	1	1	1	1	1	1
792	Candidatus_Protochlamydia_naegleriophila	2	2	2	1	2	2	2	2	2	1	2	2	1	1	1	1	1	1	1	1
793	Candidatus_Pseudomonas_adelgestsugas	2	2	2	1	2	2	2	2	2	1	2	2	1	1	1	1	1	1	1	1
794	Candidatus_Pseudothioglobus_singularis_PS1	2	2	2	1	2	2	2	2	2	1	2	2	1	1	1	1	1	1	1	1
795	Candidatus_Puniceispirillum_marinum_IMCC1322	2	2	2	1	2	2	2	2	2	2	2	2	1	1	1	1	1	1	1	1
796	Candidatus_Purcelliella_pentastirinorum	1	1	1	1	1	1	1	1	1	1	1	1	1	1	1	1	1	1	1	1
797	Candidatus_Reidiella_endopervernicosa	2	2	2	1	2	2	2	2	2	1	2	2	1	1	1	1	1	1	1	1
798	Candidatus_Rhabdochlamydia_oedothoracis	2	2	2	1	2	2	2	2	2	1	2	2	1	1	1	1	1	1	1	1
799	Candidatus_Rhabdochlamydia_porcellionis	2	2	2	1	2	2	2	2	2	1	2	2	1	1	1	1	1	1	1	1
800	Candidatus_Rhodoluna_planktonica	2	2	2	1	2	2	2	2	2	2	2	2	1	1	1	1	1	1	1	1
801	Candidatus_Rickettsiella_viridis	2	2	2	1	2	2	2	2	2	1	2	2	1	1	1	1	1	1	1	1
802	Candidatus_Riesia_pediculicola_USDA	2	2	2	1	2	2	2	2	2	1	2	2	1	1	1	1	1	1	1	1
803	Candidatus_Ruthia_endofausta	2	2	2	1	2	2	2	2	2	1	2	2	1	1	1	1	1	1	1	1
804	Candidatus_Ruthia_magnifica_str._Cm_Calyptogena_magnifica_	2	2	2	1	2	2	2	2	2	1	2	2	1	1	1	1	1	1	1	1
805	Candidatus_Saccharimonas_aalborgensis	1	1	1	1	1	1	1	1	1	1	1	1	1	1	1	1	1	1	1	1
806	Candidatus_Schneideria_nysicola	2	2	2	1	2	2	2	2	2	1	2	2	1	1	1	1	1	1	1	1
807	Candidatus_Sodalis_pierantonius_str._SOPE	2	2	2	1	2	2	2	2	2	1	2	2	1	1	1	1	1	1	1	1
808	Candidatus_Steffania_adelgidicola	2	2	2	1	2	2	2	2	2	1	2	2	1	1	1	1	1	1	1	1
809	Candidatus_Sulfidibacterium_hydrothermale	2	2	2	1	2	2	2	2	2	1	2	1	2	1	1	2	1	2	1	1
810	Candidatus_Sulfurimonas_baltica	2	2	2	1	2	2	2	2	2	2	2	2	1	1	1	1	1	1	1	1
811	Candidatus_Sulfurimonas_marisnigri	2	2	2	1	2	2	2	2	2	2	2	2	1	1	1	1	1	1	1	1
812	Candidatus_Symbiobacter_mobilis_CR	2	2	2	1	2	2	2	2	2	1	2	2	1	1	1	1	1	1	1	1
813	Candidatus_Syntrophocurvum_alkaliphilum	2	2	2	1	2	2	2	2	2	1	2	2	1	1	1	1	1	1	1	1
814	Candidatus_Tachikawaea_gelatinosa	2	2	2	1	2	2	1	2	2	1	2	2	1	1	1	1	1	1	1	1
815	Candidatus_Thiodictyon_syntrophicum	2	2	2	1	2	2	2	2	2	1	2	2	1	1	1	1	1	1	2	2
816	Candidatus_Thioglobus_autotrophicus	2	2	2	1	2	2	2	2	2	1	2	2	1	1	1	1	1	1	1	1
817	Candidatus_Thiothrix_anitrata	2	2	2	1	2	2	2	2	2	1	2	2	1	1	1	1	1	1	1	1
818	Candidatus_Uabimicrobium_amorphum	1	1	1	1	1	1	1	1	1	1	1	1	2	1	1	2	2	2	1	1
819	Candidatus_Vallotia_cooleyia	2	2	2	1	2	2	2	2	2	2	2	2	1	1	1	1	1	1	1	1
820	Candidatus_Vallotia_lariciata	2	2	2	1	2	2	2	2	2	1	2	2	1	1	1	1	1	1	1	1
821	Candidatus_Vallotia_tarda	2	2	2	1	2	2	2	2	2	1	2	2	1	1	1	1	1	1	1	1
822	Candidatus_Velamenicoccus_archaeovorus	2	2	2	1	2	2	2	2	2	1	2	2	1	1	1	1	1	1	1	1
823	Candidatus_Vesicomyosocius_okutanii	2	2	2	1	2	2	2	2	2	1	2	2	1	1	1	1	1	1	1	1
824	Candidatus_Viadribacter_manganicus	2	2	2	1	2	2	2	2	2	2	2	2	1	1	1	1	1	1	1	1
825	Candidatus_Walczuchella_monophlebidarum	1	1	1	1	1	1	1	1	1	1	1	1	1	1	1	1	1	1	1	1
826	Capillimicrobium_parvum	2	2	2	1	2	2	2	2	2	1	2	2	1	1	1	1	1	1	1	1
827	Capnocytophaga_canimorsus	2	1	1	1	1	1	1	1	1	1	1	1	2	1	1	2	1	2	1	1
828	Capnocytophaga_cynodegmi	2	1	1	1	1	1	1	1	1	1	1	1	2	1	1	2	1	2	1	1
829	Capnocytophaga_endodontalis	2	1	1	1	1	1	1	1	1	1	1	1	2	1	1	2	1	2	1	1
830	Capnocytophaga_gingivalis	2	1	1	1	1	1	1	1	1	1	1	1	2	1	1	2	1	2	1	1
831	Capnocytophaga_haemolytica	2	1	1	1	1	1	1	1	1	1	1	1	2	1	1	2	1	2	1	1
832	Capnocytophaga_ochracea_DSM_7271	2	1	1	1	1	1	1	1	1	1	1	1	2	1	1	2	1	2	1	1
833	Capnocytophaga_sputigena	2	1	1	1	1	1	1	1	1	1	1	1	2	1	1	2	1	2	1	1
834	Capnocytophaga_stomatis	2	1	1	1	1	1	1	1	1	1	1	1	2	1	1	2	1	2	1	1
835	Caproicibacter_fermentans	2	2	2	1	2	2	2	2	2	1	2	2	1	1	1	1	1	1	1	1
836	Caproicibacterium_amylolyticum	2	2	2	1	2	2	2	2	2	1	2	2	1	1	1	1	1	1	1	1
837	Caproicibacterium_lactatifermentans	2	2	2	1	2	2	2	2	2	1	2	2	1	1	1	1	1	1	1	1
838	Carboxydothermus_hydrogenoformans_Z-2901	2	2	2	1	2	2	2	2	2	1	2	2	1	1	1	1	1	1	1	1
839	Cardinium_endosymbiont_cEper1_of_Encarsia_pergandiella	1	1	1	1	1	1	1	1	1	1	1	1	1	1	1	1	1	1	1	1
840	Cardinium_endosymbiont_of_Oedothorax_gibbosus	1	1	1	1	1	1	1	1	1	1	1	1	1	1	1	1	1	1	1	1
841	Cardinium_endosymbiont_of_Sogatella_furcifera	1	1	1	1	1	1	1	1	1	1	1	1	1	1	1	1	1	1	1	1
842	Cardiobacterium_hominis	1	1	1	1	2	2	1	1	1	1	1	1	2	2	2	1	2	2	1	1
843	Carnobacterium_divergens	1	2	2	1	2	2	2	2	2	1	1	1	2	2	1	2	2	2	1	1
844	Carnobacterium_inhibens_subsp._gilichinskyi	1	1	1	1	2	2	2	2	2	1	1	1	2	2	1	2	2	2	1	1
845	Casimicrobium_huifangae	2	2	2	2	2	2	2	2	2	1	2	2	1	1	1	1	1	1	1	1
846	Castellaniella_defragrans_65Phen	2	2	2	1	2	2	2	2	2	1	2	2	1	1	1	1	1	1	1	1
847	Catenovulum_sediminis	2	2	2	1	2	2	2	2	2	1	2	2	1	1	1	1	1	1	1	1
848	Catenulispora_acidiphila_DSM_44928	2	2	2	1	2	2	2	2	2	1	2	2	1	2	1	1	1	1	1	1
849	Caulobacter_flavus	2	2	2	1	2	2	2	2	2	2	2	2	1	1	1	1	1	1	1	1
850	Caulobacter_henricii	2	2	2	1	2	2	2	2	2	2	2	2	1	1	1	1	1	1	1	1
851	Caulobacter_mirabilis	2	2	2	1	2	2	2	2	2	2	2	2	1	1	1	1	1	1	1	1
852	Caulobacter_rhizosphaerae	2	2	2	1	2	2	2	2	2	2	2	2	1	1	1	1	1	1	1	1
853	Caulobacter_segnis	2	2	2	1	2	2	2	2	2	2	2	2	1	1	1	1	1	1	1	1
854	Caulobacter_vibrioides_NA1000	2	2	2	1	2	2	2	2	2	2	2	2	1	1	1	1	1	1	1	1
855	Cedecea_lapagei	2	2	2	1	2	2	2	2	2	1	2	2	1	1	1	1	1	1	1	1
856	Cedecea_neteri	2	2	2	1	2	2	2	2	2	1	2	2	1	1	1	1	1	1	1	1
857	Celeribacter_ethanolicus	2	2	2	1	2	2	2	2	2	2	2	2	1	1	2	1	1	1	1	1
858	Celeribacter_indicus	2	2	2	1	2	2	2	2	2	2	2	2	1	1	1	1	1	1	1	1
859	Celeribacter_marinus	2	2	2	1	2	2	2	2	2	2	2	2	1	1	1	1	1	1	1	1
860	Celerinatantimonas_diazotrophica	2	2	2	1	2	2	2	2	2	1	2	2	1	1	1	1	1	1	1	1
861	Cellulomonas_dongxiuzhuiae	2	2	2	1	2	2	2	2	2	1	2	2	1	1	1	1	1	1	1	1
862	Cellulomonas_fengjieae	2	2	2	1	2	2	2	2	2	1	2	2	1	1	1	1	1	1	1	1
863	Cellulomonas_fimi_ATCC_484	2	2	2	1	2	2	2	2	2	1	2	2	1	1	1	1	1	1	1	1
864	Cellulomonas_flavigena_DSM_20109	2	2	2	1	2	2	2	2	2	1	2	2	1	1	1	1	1	1	1	1
865	Cellulomonas_gilvus_ATCC_13127	2	2	2	1	2	2	2	2	2	1	2	2	1	1	1	1	1	1	1	1
866	Cellulomonas_iranensis	2	2	2	1	2	2	2	2	2	1	2	2	1	1	1	1	1	1	1	1
867	Cellulomonas_palmilytica	2	2	2	1	2	2	2	2	2	1	2	2	1	1	1	1	1	1	1	1
868	Cellulomonas_shaoxiangyii	2	2	2	1	2	2	2	2	2	1	2	2	1	1	1	1	1	1	1	1
869	Cellulomonas_taurus	2	2	2	2	2	2	2	2	2	1	2	1	2	2	2	1	2	2	1	1
870	Cellulomonas_wangleii	2	2	2	1	2	2	2	2	2	1	2	2	1	1	1	1	1	1	1	1
871	Cellulophaga_algicola_DSM_14237	2	1	1	1	1	1	1	1	1	1	1	1	2	1	1	2	1	2	1	1
872	Cellulophaga_baltica_18	2	1	1	1	1	1	1	1	1	1	1	1	2	1	1	2	1	2	1	1
873	Cellulophaga_lytica_DSM_7489	2	1	1	1	1	1	1	1	1	1	1	1	2	1	1	2	1	2	1	1
874	Cellulophaga_omnivescoria	2	1	1	1	1	1	1	1	1	1	1	1	2	1	1	2	1	2	1	1
875	Cellulosilyticum_lentocellum_DSM_5427	2	2	2	1	2	2	2	2	2	1	2	2	1	1	1	1	1	1	1	1
876	Cellulosimicrobium_cellulans	2	2	2	1	2	2	2	2	2	1	2	2	1	1	1	1	1	1	1	1
877	Cellulosimicrobium_protaetiae	2	2	2	1	2	2	2	2	2	1	2	2	1	1	1	1	1	1	1	1
878	Cereibacter_azotoformans	2	2	2	2	2	2	2	2	2	1	2	2	1	1	1	1	1	1	1	1
879	Cereibacter_sphaeroides_KD131	2	2	2	2	2	2	2	2	2	1	2	2	1	1	1	1	1	1	1	1
880	Changchengzhania_lutea	2	1	1	1	2	2	1	1	1	1	1	1	2	1	1	2	1	2	1	1
881	Changpingibacter_yushuensis	2	2	2	1	2	2	2	2	2	1	2	2	1	1	1	1	1	1	1	1
882	Chania_multitudinisentens_RB-25	2	2	2	1	2	2	2	2	2	1	2	2	1	1	1	1	1	1	1	1
883	Chenggangzhangella_methanolivorans	2	2	2	2	2	2	2	2	2	1	2	2	1	1	2	1	1	1	1	1
884	Chitinibacter_bivalviorum	2	2	2	1	2	2	2	2	2	1	2	2	1	1	1	1	1	1	1	1
885	Chitinibacter_fontanus	2	2	2	1	2	2	2	2	2	1	2	2	1	1	1	1	1	1	1	1
886	Chitinimonas_arctica	2	2	2	1	2	2	2	2	2	1	2	2	1	1	1	1	1	1	1	1
887	Chitinolyticbacter_meiyuanensis	2	2	2	1	2	2	2	2	2	1	2	2	1	1	1	1	1	1	1	1
888	Chitinophaga_agri	2	2	2	1	2	2	2	2	2	1	2	2	1	1	1	1	1	1	1	1
889	Chitinophaga_caeni	2	2	2	1	2	2	2	2	2	1	2	2	1	1	1	1	1	1	1	1
890	Chitinophaga_oryzae	2	2	2	1	2	2	2	2	2	1	2	2	1	1	1	1	1	1	1	1
891	Chitinophaga_pinensis_DSM_2588	2	2	2	1	2	2	2	2	2	1	2	2	1	2	1	1	1	1	1	1
892	Chlamydia_abortus	2	2	2	1	2	2	2	2	2	1	2	2	1	1	1	1	1	1	1	1
893	Chlamydia_buteonis	2	2	2	1	2	2	2	2	2	1	2	2	1	1	1	1	1	1	1	1
894	Chlamydia_caviae_GPIC	2	2	2	1	2	2	2	2	2	1	2	2	1	1	1	1	1	1	1	1
895	Chlamydia_crocodili	2	2	2	1	2	2	2	2	2	1	2	2	1	1	1	1	1	1	1	1
896	Chlamydia_felis_Fe_C-56	2	2	2	1	2	2	2	2	2	1	2	2	1	1	1	1	1	1	1	1
897	Chlamydia_gallinacea_08-1274_3	2	2	2	1	2	2	2	2	2	1	2	2	1	1	1	1	1	1	1	1
898	Chlamydia_muridarum_str._Nigg	2	2	2	1	2	2	2	2	2	1	2	2	1	1	1	1	1	1	1	1
899	Chlamydia_pecorum_Chlamydophila_pecorum_	2	2	2	1	2	2	2	2	2	1	2	2	1	1	1	1	1	1	1	1
900	Chlamydia_pneumoniae_TW-183	2	2	2	1	2	2	2	2	2	1	2	2	1	1	1	1	1	1	1	1
901	Chlamydia_poikilotherma	2	2	2	1	2	2	2	2	2	1	2	2	1	1	1	1	1	1	1	1
902	Chlamydia_psittaci_6BC_Chlamydophila_psittaci_6BC_	2	2	2	1	2	2	2	2	2	1	2	2	1	1	1	1	1	1	1	1
903	Chlamydia_serpentis	2	2	2	1	2	2	2	2	2	1	2	2	1	1	1	1	1	1	1	1
904	Chlamydia_trachomatis_D_UW-3_CX	2	2	2	1	2	2	2	2	2	1	2	2	1	1	1	1	1	1	1	1
905	Chlamydiifrater_phoenicopteri	2	2	2	1	2	2	2	2	2	1	2	2	1	1	1	1	1	1	1	1
906	Chlamydiifrater_volucris	2	2	2	1	2	2	2	2	2	1	2	2	1	1	1	1	1	1	1	1
907	Chloracidobacterium_sp._MS_40_45	1	2	2	1	2	2	2	2	2	1	2	2	1	1	2	1	1	1	1	2
908	Chloracidobacterium_thermophilum_B	1	2	2	1	2	2	2	2	2	1	2	2	1	1	2	1	1	1	1	2
909	Chloracidobacterium_validum	1	2	2	1	2	2	2	2	2	1	2	2	1	1	2	1	1	1	1	2
910	Chlorobaculum_limnaeum	2	2	2	1	2	2	2	2	2	1	2	2	1	1	1	1	1	1	1	1
911	Chlorobaculum_parvum_NCIB_8327	2	2	2	1	2	2	2	2	2	1	2	2	1	1	1	1	1	1	1	1
912	Chlorobaculum_tepidum_TLS	2	2	2	1	2	2	2	2	2	1	2	2	1	1	1	1	1	1	1	1
913	Chlorobium_limicola_DSM_245	2	2	2	1	2	2	2	1	1	1	2	2	1	1	1	1	1	1	1	1
914	Chlorobium_phaeobacteroides_DSM_266	2	2	2	1	2	2	2	2	2	1	2	2	1	1	1	1	1	1	1	1
915	Chloroflexus_aggregans_DSM_9485	1	2	1	2	2	2	1	1	1	1	1	1	2	2	1	2	2	1	1	1
916	Chloroflexus_aurantiacus_J-10-fl	1	2	1	2	2	2	1	1	1	1	1	1	2	2	1	2	2	1	1	1
917	Chloroherpeton_thalassium_ATCC_35110	2	2	2	1	2	2	2	2	2	1	2	2	1	1	1	1	1	1	1	1
918	Chondromyces_crocatus	1	1	1	1	2	2	1	1	1	1	1	1	2	2	1	2	2	2	1	1
919	Chordicoccus_furentiruminis	1	2	2	1	2	2	2	2	2	1	2	2	1	1	1	1	1	1	1	1
920	Christensenella_minuta	1	2	2	1	2	2	2	2	2	2	2	2	1	1	1	1	1	1	1	1
921	Christiangramia_flava_JLT2011	2	1	1	1	1	1	1	1	1	1	1	1	2	1	1	2	1	2	1	1
922	Christiangramia_forsetii_KT0803	2	1	1	1	1	1	1	1	1	1	1	1	2	1	1	2	1	2	1	1
923	Christiangramia_fulva	2	1	1	1	1	1	1	1	1	1	1	1	2	1	1	2	1	2	1	1
924	Christiangramia_salexigens	2	1	1	1	1	1	1	1	1	1	1	1	2	1	1	2	1	2	1	1
925	Chromobacterium_haemolyticum	2	2	2	1	2	2	2	2	2	1	2	2	1	1	1	1	1	1	1	1
926	Chromobacterium_paludis	2	2	2	1	2	2	2	2	2	1	2	2	1	1	1	1	1	1	1	1
927	Chromobacterium_phragmitis	2	2	2	1	2	2	2	2	2	1	2	2	1	1	1	1	1	1	1	1
928	Chromobacterium_rhizoryzae	2	2	2	1	2	2	2	2	2	1	2	2	1	1	1	1	1	1	1	1
929	Chromobacterium_vaccinii	2	2	2	1	2	2	2	2	2	1	2	2	1	2	1	1	1	1	1	1
930	Chromobacterium_violaceum	2	2	2	1	2	2	2	2	2	1	2	2	1	1	2	1	1	1	1	1
931	Chromohalobacter_salexigens_DSM_3043	2	2	2	1	2	2	2	2	2	1	2	2	1	1	1	1	1	1	1	1
932	Chroococcidiopsis_thermalis_PCC_7203	2	2	2	2	2	2	2	2	2	1	2	2	1	1	1	1	1	1	1	1
933	Chryseobacterium_arthrosphaerae	1	1	1	1	1	1	1	1	1	1	1	1	2	2	1	2	1	2	1	1
934	Chryseobacterium_balustinum	1	1	1	1	1	1	1	1	1	1	1	1	2	1	1	2	1	2	1	1
935	Chryseobacterium_bernardetii	1	1	1	1	1	1	1	1	1	1	1	1	2	2	1	2	1	2	1	1
936	Chryseobacterium_camelliae	1	1	1	1	2	2	1	1	1	1	1	1	2	2	1	2	1	2	1	1
937	Chryseobacterium_capnotolerans	1	1	1	1	1	1	1	1	1	1	1	1	2	1	1	2	1	2	1	1
938	Chryseobacterium_carnipullorum	1	1	1	1	1	1	1	1	1	1	1	1	2	2	1	2	1	2	1	1
939	Chryseobacterium_faecale	1	1	1	1	1	1	1	1	1	1	1	1	2	1	1	2	1	2	1	1
940	Chryseobacterium_gallinarum	1	1	1	1	1	1	1	1	1	1	1	1	2	2	1	2	1	2	1	1
941	Chryseobacterium_gambrini	1	1	1	1	1	1	1	1	1	1	1	1	2	2	1	2	1	2	1	1
942	Chryseobacterium_glaciei	1	1	1	1	1	1	1	1	1	1	1	1	2	2	1	2	1	2	1	1
943	Chryseobacterium_indoltheticum	1	1	1	1	1	1	1	1	1	1	1	1	2	2	1	2	1	2	1	1
944	Chryseobacterium_joostei	1	1	1	1	1	1	1	1	1	1	1	1	2	2	1	2	1	2	1	1
945	Chryseobacterium_lactis	1	1	1	1	1	1	1	1	1	1	1	1	2	2	1	2	1	2	1	1
946	Chryseobacterium_nakagawai	1	1	1	1	1	1	1	1	1	1	1	1	2	2	1	2	1	2	1	1
947	Chryseobacterium_nepalense	1	1	1	1	1	1	1	1	1	1	1	1	2	2	1	2	1	2	1	1
948	Chryseobacterium_piperi	1	1	1	1	1	1	1	1	1	1	1	1	2	2	1	2	1	2	1	1
949	Chryseobacterium_salivictor	1	1	1	1	1	1	1	1	1	1	1	1	2	1	1	2	1	2	1	1
950	Chryseobacterium_shandongense	1	1	1	1	1	1	1	1	1	1	1	1	2	2	1	2	1	2	1	1
951	Chryseobacterium_sp._ADR-1	1	1	1	1	1	1	1	1	1	1	1	1	2	2	1	2	1	2	1	1
952	Chryseobacterium_sp._CJ51	1	1	1	1	1	1	1	1	1	1	1	1	2	2	1	2	1	2	1	1
953	Chryseobacterium_suipulveris	1	1	1	1	1	1	1	1	1	1	1	1	2	1	1	2	1	2	1	1
954	Chryseobacterium_taihuense	1	1	1	1	1	1	1	1	1	1	1	1	2	1	1	2	1	2	1	1
955	Chryseobacterium_taklimakanense	1	1	1	1	1	1	1	1	1	1	1	1	2	1	1	2	1	2	1	1
956	Chryseobacterium_turcicum	1	1	1	1	1	1	1	1	1	1	1	1	2	2	1	2	1	2	1	1
957	Chryseoglobus_indicus	2	2	2	1	2	2	2	2	2	2	2	2	1	1	1	1	1	1	1	1
958	Chryseolinea_soli	2	2	2	1	2	2	2	2	2	1	2	2	1	1	1	1	1	1	1	1
959	Ciceribacter_thiooxidans	2	2	2	1	2	2	2	2	2	2	2	2	1	1	1	1	1	1	1	1
960	Citrifermentans_bemidjiense_Bem	2	2	2	1	2	2	2	2	2	1	2	2	1	1	1	1	1	1	1	1
961	Citrifermentans_bremense	2	2	2	1	2	2	2	2	2	1	2	2	1	1	1	1	1	1	1	1
962	Citrobacter_amalonaticus	2	2	2	1	2	2	2	2	2	1	2	2	1	1	1	1	1	1	1	1
963	Citrobacter_arsenatis	2	2	2	1	2	2	2	2	2	1	2	2	1	1	1	1	1	1	1	1
964	Citrobacter_braakii	2	2	2	1	2	2	2	2	2	1	2	2	1	1	1	1	1	1	1	1
965	Citrobacter_freundii	2	2	2	1	2	2	2	2	2	1	2	2	1	1	1	1	1	1	1	1
966	Citrobacter_koseri_ATCC_BAA-895	2	2	2	1	2	2	2	2	2	1	2	2	1	1	1	1	1	1	1	1
967	Citrobacter_pasteurii	2	2	2	1	2	2	2	2	2	1	2	2	1	1	1	1	1	1	1	1
968	Citrobacter_portucalensis	2	2	2	1	2	2	2	2	2	1	2	2	1	1	1	1	1	1	1	1
969	Citrobacter_rodentium_NBRC_105723_DSM_16636	2	2	2	1	2	2	2	2	2	1	2	2	1	1	1	1	1	1	1	1
970	Citrobacter_sedlakii	2	2	2	1	2	2	2	2	2	1	2	2	1	1	1	1	1	1	1	1
971	Citrobacter_tructae	2	2	2	1	2	2	2	2	2	1	2	2	1	1	1	1	1	1	1	1
972	Citrobacter_werkmanii	2	2	2	1	2	2	2	2	2	1	2	2	1	1	1	1	1	1	1	1
973	Citrobacter_youngae	2	2	2	1	2	2	2	2	2	1	2	2	1	1	1	1	1	1	1	1
974	Clavibacter_californiensis	2	2	2	1	2	2	2	2	2	2	2	2	1	1	1	1	1	1	1	1
975	Clavibacter_michiganensis_subsp._michiganensis	2	2	2	1	2	2	2	2	2	2	2	2	1	1	1	1	1	1	1	1
976	Clavibacter_phaseoli	2	2	2	1	2	2	2	2	2	2	2	2	1	1	1	1	1	1	1	1
977	Clavibacter_zhangzhiyongii	2	2	2	1	2	2	2	2	2	2	2	2	1	1	1	1	1	1	1	1
978	Cloacibacillus_porcorum	2	2	2	1	2	2	2	2	2	2	2	2	1	1	1	1	1	1	1	1
979	Cloacibacterium_caeni	1	1	1	1	1	1	1	1	1	1	1	1	2	2	1	1	1	2	1	1
980	Cloacibacterium_normanense	1	1	1	1	1	1	1	1	1	1	1	1	2	2	1	2	1	2	1	1
981	Clostridioides_difficile_Clostridium_difficile_	2	2	2	2	2	2	2	2	2	1	2	2	1	1	1	1	1	1	1	1
982	Clostridium_aceticum	2	2	2	1	2	2	2	2	2	1	2	2	1	1	1	1	1	1	1	1
983	Clostridium_acetobutylicum_DSM_1731	2	2	2	1	2	2	2	2	2	1	2	2	1	1	1	1	1	1	1	1
984	Clostridium_argentinense	2	2	2	1	2	2	2	2	2	1	2	2	1	1	1	1	1	1	1	1
985	Clostridium_asparagiforme_DSM_15981	2	2	2	2	2	2	2	2	2	1	2	2	1	1	1	1	1	1	1	1
986	Clostridium_autoethanogenum_DSM_10061	2	2	2	1	2	2	2	2	2	1	2	2	1	1	1	1	1	1	1	1
987	Clostridium_baratii	2	2	2	1	2	2	2	2	2	1	2	2	1	1	1	1	1	1	1	1
988	Clostridium_beijerinckii	2	2	2	1	2	2	2	2	2	1	2	2	1	1	1	1	1	1	1	1
989	Clostridium_bornimense	2	2	2	1	2	2	2	2	2	1	2	2	1	1	1	1	1	1	1	1
990	Clostridium_botulinum_A_str._ATCC_3502	2	2	2	1	2	2	2	2	2	1	2	2	1	1	1	1	1	1	1	1
991	Clostridium_butyricum	2	2	2	1	2	2	2	2	2	1	2	2	1	1	1	1	1	1	1	1
992	Clostridium_cadaveris	2	2	2	1	2	2	2	2	2	1	2	2	1	1	1	1	1	1	1	1
993	Clostridium_carboxidivorans_P7	2	2	2	1	2	2	2	2	2	1	2	2	1	1	1	1	1	1	1	1
994	Clostridium_cellulovorans_743B	2	2	2	1	2	2	2	2	2	1	2	2	1	1	1	1	1	1	1	1
995	Clostridium_chauvoei	2	2	2	1	2	2	2	2	2	1	2	2	1	1	1	1	1	1	1	1
996	Clostridium_cochlearium	2	2	2	1	2	2	2	2	2	1	2	2	1	1	1	1	1	1	1	1
997	Clostridium_colinum	2	2	2	1	2	2	2	2	2	1	2	2	1	1	1	1	1	1	1	1
998	Clostridium_diolis	2	2	2	1	2	2	2	2	2	1	2	2	1	1	1	1	1	1	1	1
999	Clostridium_drakei	2	2	2	1	2	2	2	2	2	1	2	2	1	1	1	1	1	1	2	1
1000	Clostridium_estertheticum_subsp._estertheticum	2	2	2	1	2	2	2	2	2	1	2	2	1	1	1	1	1	1	1	1
1001	Clostridium_felsineum_DSM_794	2	2	2	1	2	2	2	2	2	1	2	2	1	1	1	1	1	1	1	1
1002	Clostridium_fermenticellae	2	2	2	1	2	2	2	2	2	1	2	2	1	1	1	1	1	1	1	1
1003	Clostridium_formicaceticum	2	2	2	1	2	2	2	2	2	1	2	2	1	1	1	1	1	1	1	1
1004	Clostridium_gasigenes	2	2	2	1	2	2	2	2	2	1	2	2	1	1	1	1	1	1	1	1
1005	Clostridium_gelidum	2	2	2	1	2	2	2	2	2	1	2	2	1	1	1	1	1	1	1	1
1006	Clostridium_innocuum	2	2	2	2	2	2	2	2	2	1	2	2	1	1	1	1	1	1	1	1
1007	Clostridium_isatidis	2	2	2	1	2	2	2	2	2	1	2	2	1	1	1	1	1	1	1	1
1008	Clostridium_kluyveri_NBRC_12016	2	2	2	1	2	2	2	2	2	1	2	2	1	1	1	1	1	1	1	1
1009	Clostridium_ljungdahlii_DSM_13528	2	2	2	1	2	2	2	2	2	1	2	2	1	1	1	1	1	1	1	1
1010	Clostridium_manihotivorum	2	2	2	1	2	2	2	2	2	1	2	2	2	1	1	1	2	2	1	1
1011	Clostridium_novyi	2	2	2	1	2	2	2	2	2	1	2	2	1	1	1	1	1	1	1	1
1012	Clostridium_pasteurianum	2	2	2	1	2	2	2	2	2	1	2	2	1	1	1	1	1	1	1	1
1013	Clostridium_perfringens	2	2	2	1	2	2	2	2	2	1	2	2	1	1	1	1	1	1	1	1
1014	Clostridium_saccharobutylicum_DSM_13864	2	2	2	1	2	2	2	2	2	1	2	2	1	1	1	1	1	1	1	1
1015	Clostridium_saccharolyticum_WM1	2	2	2	1	2	2	2	2	2	1	2	2	1	1	1	1	1	1	1	1
1016	Clostridium_saccharoperbutylacetonicum_N1-4_HMT_	2	2	2	1	2	2	2	2	2	1	2	2	1	1	1	1	1	1	1	1
1017	Clostridium_scatologenes	2	2	2	1	2	2	2	2	2	1	2	2	1	1	1	1	1	1	2	1
1018	Clostridium_scindens	2	2	2	1	2	2	2	2	2	1	2	2	1	1	1	1	1	1	1	1
1019	Clostridium_septicum	2	2	2	1	2	2	2	2	2	1	2	2	1	1	1	1	1	1	1	1
1020	Clostridium_taeniosporum	2	2	2	1	2	2	2	2	2	1	2	2	1	1	1	1	1	1	1	1
1021	Clostridium_tagluense	2	2	2	1	2	2	2	2	2	1	2	2	1	1	1	1	1	1	1	1
1022	Clostridium_tetani_E88	2	2	2	1	2	2	2	2	2	1	2	2	1	1	1	1	1	1	1	1
1023	Clostridium_thermarum	2	2	2	1	2	2	2	2	2	1	2	2	2	1	1	1	2	2	1	1
1024	Clostridium_tyrobutyricum	2	2	2	1	2	2	2	2	2	1	2	2	1	1	1	1	1	1	1	1
1025	Cnuibacter_physcomitrellae	2	2	2	2	2	2	2	2	2	2	2	2	1	1	1	1	1	1	1	1
1026	Cobetia_amphilecti	2	2	2	1	2	2	2	2	2	1	2	2	1	1	1	1	1	1	1	1
1027	Cognaticolwellia_beringensis	2	2	2	1	2	2	2	2	2	1	2	2	1	1	1	1	1	1	1	1
1028	Cohnella_abietis	2	2	2	1	2	2	2	2	2	1	2	2	1	1	1	1	1	1	1	1
1029	Cohnella_candidum	2	2	2	1	2	2	2	2	2	1	2	2	1	1	1	1	1	1	1	1
1030	Cohnella_cholangitidis	2	2	2	2	2	2	2	2	2	1	2	2	1	1	1	1	1	1	1	1
1031	Cohnella_herbarum	2	2	2	1	2	2	2	2	2	1	2	2	1	1	1	1	1	1	1	1
1032	Collimonas_arenae	2	2	2	1	2	2	2	2	2	1	2	2	1	1	1	1	1	1	1	1
1033	Collimonas_fungivorans	2	2	2	1	2	2	2	2	2	1	2	2	1	2	1	1	1	1	1	1
1034	Collimonas_pratensis	2	2	2	1	2	2	2	2	2	1	2	2	1	1	1	1	1	1	1	1
1035	Collinsella_aerofaciens	2	2	2	1	2	2	2	2	2	1	2	2	1	1	1	1	1	1	1	1
1036	Collinsella_stercoris_DSM_13279	2	2	2	1	2	2	2	2	2	1	2	2	1	1	1	1	1	1	1	1
1037	Colwellia_psychrerythraea_34H	2	2	2	1	2	2	2	2	2	1	2	2	1	1	1	1	1	1	1	1
1038	Comamonas_aquatica	2	2	2	1	2	2	2	2	2	1	2	2	1	1	1	1	1	1	1	1
1039	Comamonas_fluminis	2	2	2	1	2	2	2	2	2	1	2	2	1	1	1	1	1	1	1	1
1040	Comamonas_kerstersii	2	2	2	1	2	2	2	2	2	1	2	2	1	1	1	1	1	1	1	1
1041	Comamonas_odontotermitis	2	2	2	1	2	2	2	2	2	1	2	2	1	1	1	2	1	1	1	1
1042	Comamonas_serinivorans	2	2	2	1	2	2	2	2	2	1	2	2	1	1	1	1	1	1	1	1
1043	Comamonas_terrigena_NBRC_13299	2	2	2	1	2	2	2	2	2	1	2	2	1	1	1	1	1	1	1	1
1044	Comamonas_thiooxydans	2	2	2	1	2	2	2	2	2	1	2	2	1	1	1	2	1	1	1	1
1045	Companilactobacillus_alimentarius_DSM_20249	2	1	1	1	1	1	1	1	1	1	1	1	2	2	1	2	2	2	1	1
1046	Companilactobacillus_allii	1	1	1	1	2	2	1	1	1	1	1	1	2	2	1	2	2	2	1	1
1047	Companilactobacillus_crustorum	2	1	1	1	1	1	1	1	1	1	1	1	2	2	1	2	2	2	1	1
1048	Companilactobacillus_farciminis_KCTC_3681_DSM_20184	2	1	1	1	1	1	1	1	1	1	1	1	2	2	1	2	2	2	1	1
1049	Companilactobacillus_futsaii	2	1	1	1	1	1	1	1	1	1	1	1	2	2	1	2	2	2	1	1
1050	Companilactobacillus_ginsenosidimutans	1	1	1	1	2	2	1	1	1	1	1	1	2	2	1	2	2	2	1	1
1051	Companilactobacillus_heilongjiangensis	1	1	1	1	1	1	1	1	1	1	1	1	2	2	1	2	2	2	1	1
1052	Companilactobacillus_pabuli	2	1	1	1	1	1	1	1	1	1	1	1	2	2	1	2	2	2	1	1
1053	Companilactobacillus_zhachilii	1	1	1	1	1	1	1	1	1	1	1	1	2	2	1	2	2	2	1	1
1054	Conchiformibius_steedae	2	2	2	1	2	2	2	2	2	1	2	2	1	1	1	1	1	1	1	1
1055	Conexibacter_woesei_DSM_14684	2	2	2	1	2	2	2	2	2	1	2	2	1	1	1	1	1	1	1	1
1056	Constantimarinum_furrinae	2	1	1	1	1	1	1	1	1	1	1	1	2	1	1	2	1	2	1	1
1057	Coprobacter_secundus_subsp._similis	2	2	2	1	2	2	2	2	2	1	2	2	1	1	1	1	1	1	1	1
1058	Coprococcus_comes	2	2	2	1	2	2	2	2	2	1	2	2	1	1	1	1	1	1	1	1
1059	Coprococcus_eutactus_ATCC_27759	2	2	2	1	2	2	2	2	2	1	2	2	1	1	1	1	1	1	1	1
1060	Coprothermobacter_proteolyticus_DSM_5265	2	2	2	1	2	2	1	2	2	1	2	2	1	1	1	1	1	1	1	1
1061	Coraliomargarita_akajimensis_DSM_45221	2	2	2	2	2	2	2	2	2	1	2	2	1	1	1	1	1	1	1	1
1062	Corallococcus_coralloides_DSM_2259	2	1	1	1	2	2	1	1	1	1	1	1	2	2	1	2	2	2	1	1
1063	Corallococcus_macrosporus_DSM_14697	2	1	1	1	2	2	1	1	1	1	1	1	2	2	1	2	2	2	1	1
1064	Coriobacterium_glomerans_PW2	2	2	2	1	2	2	2	2	2	1	2	2	1	1	1	1	1	1	1	1
1065	Corynebacterium_accolens	2	2	2	1	2	2	2	2	2	1	2	2	1	1	1	1	1	1	1	1
1066	Corynebacterium_ammoniagenes	2	2	2	1	2	2	2	2	2	1	2	2	1	1	1	1	1	1	1	1
1067	Corynebacterium_amycolatum	1	1	1	1	2	2	1	1	1	1	1	1	2	2	2	1	2	2	1	1
1068	Corynebacterium_anserum	2	2	2	1	2	2	2	2	2	1	2	2	1	1	1	1	1	1	1	1
1069	Corynebacterium_aquilae_DSM_44791	2	2	2	1	2	2	2	2	2	1	2	2	1	1	1	1	1	1	1	1
1070	Corynebacterium_argentoratense_DSM_44202	2	2	2	1	2	2	2	2	2	1	2	2	1	1	1	1	1	1	1	1
1071	Corynebacterium_atypicum	2	2	2	1	2	2	2	2	2	1	2	2	1	1	1	1	1	1	1	1
1072	Corynebacterium_aurimucosum_ATCC_700975	2	2	2	1	2	2	2	2	2	1	2	2	1	1	1	1	1	1	1	1
1073	Corynebacterium_callunae_DSM_20147	2	2	2	1	2	2	2	2	2	1	2	2	1	1	1	1	1	1	1	1
1074	Corynebacterium_camporealensis	2	2	2	1	2	2	2	2	2	1	2	2	1	1	1	1	1	1	1	1
1075	Corynebacterium_casei_LMG_S-19264	2	2	2	1	2	2	2	2	2	1	2	2	1	1	1	1	1	1	1	1
1076	Corynebacterium_choanae	2	2	2	1	2	2	2	2	2	1	2	2	1	1	1	1	1	1	1	1
1077	Corynebacterium_comes	2	2	2	1	2	2	2	2	2	1	2	2	1	1	1	1	1	1	1	1
1078	Corynebacterium_crudilactis	2	2	2	2	2	2	2	2	2	1	2	2	1	1	1	1	1	1	1	1
1079	Corynebacterium_cyclohexanicum	2	2	2	1	2	2	2	2	2	1	2	2	1	1	1	1	1	1	1	1
1080	Corynebacterium_cystitidis	2	2	2	1	2	2	2	2	2	1	2	2	1	1	1	1	1	1	1	1
1081	Corynebacterium_deserti_GIMN1.010	2	2	2	1	2	2	2	2	2	1	2	2	1	1	1	1	1	1	1	1
1082	Corynebacterium_diphtheriae_bv._mitis_str._ISS_3319	2	2	2	1	2	2	2	2	2	1	2	2	1	1	1	1	1	1	1	1
1083	Corynebacterium_doosanense_CAU_212_DSM_45436	2	2	2	1	2	2	2	2	2	1	2	2	1	1	1	1	1	1	1	1
1084	Corynebacterium_efficiens_YS-314	2	2	2	1	2	2	2	2	2	1	2	2	1	1	1	1	1	1	1	1
1085	Corynebacterium_endometrii	2	2	2	1	2	2	2	2	2	1	2	2	1	1	1	1	1	1	1	1
1086	Corynebacterium_epidermidicanis	2	2	2	1	2	2	2	2	2	1	2	2	1	1	1	1	1	1	1	1
1087	Corynebacterium_falsenii	2	2	2	1	2	2	2	2	2	1	2	2	1	1	1	1	1	1	1	1
1088	Corynebacterium_flavescens	2	2	2	1	2	2	2	2	2	1	2	2	1	1	1	1	1	1	1	1
1089	Corynebacterium_frankenforstense_DSM_45800	2	2	2	1	2	2	2	2	2	1	2	2	1	1	1	1	1	1	1	1
1090	Corynebacterium_freneyi	2	2	2	1	2	2	2	2	2	1	2	2	1	1	1	1	1	1	1	1
1091	Corynebacterium_gerontici	2	2	2	1	2	2	2	2	2	1	2	2	1	1	1	1	1	1	1	1
1092	Corynebacterium_glaucum	2	2	2	1	2	2	2	2	2	1	2	2	1	1	1	1	1	1	1	1
1093	Corynebacterium_glucuronolyticum	2	2	2	1	2	2	2	2	2	1	2	2	1	1	1	1	1	1	1	1
1094	Corynebacterium_glutamicum_SCgG2	2	2	2	1	2	2	2	2	2	1	2	2	1	1	1	1	1	1	1	1
1095	Corynebacterium_glyciniphilum_AJ_3170	2	2	2	1	2	2	2	2	2	1	2	2	2	1	1	1	2	2	1	1
1096	Corynebacterium_halotolerans_YIM_70093_DSM_44683	2	2	2	1	2	2	2	2	2	1	2	2	1	1	1	1	1	1	1	1
1097	Corynebacterium_heidelbergense	2	2	2	1	2	2	2	2	2	1	2	2	1	1	1	1	1	1	1	1
1098	Corynebacterium_imitans	2	2	2	1	2	2	2	2	2	1	2	2	1	1	1	1	1	1	1	1
1099	Corynebacterium_jeddahense	2	2	2	1	2	2	2	2	2	1	2	2	1	1	1	1	1	1	1	1
1100	Corynebacterium_jeikeium_K411	2	2	2	1	2	2	2	2	2	1	2	2	1	1	1	1	1	1	1	1
1101	Corynebacterium_kalinowskii	2	2	2	1	2	2	2	2	2	1	2	2	1	1	1	1	1	1	1	1
1102	Corynebacterium_kefirresidentii	2	2	2	1	2	2	2	2	2	1	2	2	1	1	1	1	1	1	1	1
1103	Corynebacterium_kroppenstedtii_DSM_44385	1	1	1	1	2	2	1	1	1	1	1	1	2	2	2	1	2	2	1	1
1104	Corynebacterium_kutscheri	2	2	2	1	2	2	2	2	2	1	2	2	1	1	1	1	1	1	1	1
1105	Corynebacterium_lactis_RW2-5	1	1	1	1	2	2	1	1	1	1	1	1	2	2	2	1	2	2	1	1
1106	Corynebacterium_liangguodongii	2	2	2	1	2	2	2	2	2	1	2	2	1	1	1	1	1	1	1	1
1107	Corynebacterium_lizhenjunii	2	2	2	1	2	2	2	2	2	1	2	2	1	1	1	1	1	1	1	1
1108	Corynebacterium_lujinxingii	2	2	2	1	2	2	2	2	2	1	2	2	1	1	1	1	1	1	1	1
1109	Corynebacterium_macginleyi	2	2	2	1	2	2	2	2	2	1	2	2	1	1	1	1	1	1	1	1
1110	Corynebacterium_marinum_DSM_44953	2	2	2	1	2	2	2	2	2	1	2	2	1	1	1	1	1	1	1	1
1111	Corynebacterium_maris_DSM_45190	2	2	2	1	2	2	2	2	2	1	2	2	1	1	1	1	1	1	1	1
1112	Corynebacterium_minutissimum	2	2	2	1	2	2	2	2	2	1	2	2	1	1	1	1	1	1	1	1
1113	Corynebacterium_mustelae	2	2	2	1	2	2	2	2	2	1	2	2	1	1	1	1	1	1	1	1
1114	Corynebacterium_nuruki_S6-4	2	2	2	1	2	2	2	2	2	1	2	2	2	2	2	1	2	2	1	1
1115	Corynebacterium_occultum	2	2	2	1	2	2	2	2	2	1	2	2	1	1	1	1	1	1	1	1
1116	Corynebacterium_pelargi	2	2	2	1	2	2	2	2	2	1	2	2	1	1	1	1	1	1	1	1
1117	Corynebacterium_phocae	2	2	2	1	2	2	2	2	2	1	2	2	1	1	1	1	1	1	1	1
1118	Corynebacterium_poyangense	2	2	2	1	2	2	2	2	2	1	2	2	1	1	1	1	1	1	1	1
1119	Corynebacterium_propinquum	2	2	2	1	2	2	2	2	2	2	2	2	1	1	1	1	1	1	1	1
1120	Corynebacterium_pseudogenitalium	2	2	2	1	2	2	2	2	2	1	2	2	1	1	1	1	1	1	1	1
1121	Corynebacterium_pseudopelargi	2	2	2	1	2	2	2	2	2	1	2	2	1	1	1	1	1	1	1	1
1122	Corynebacterium_pseudotuberculosis	2	2	2	1	2	2	2	2	2	1	2	2	1	1	1	1	1	1	1	1
1123	Corynebacterium_qintianiae	2	2	2	1	2	2	2	2	2	1	2	2	1	1	1	1	1	1	1	1
1124	Corynebacterium_renale	2	2	2	1	2	2	2	2	2	1	2	2	1	1	1	1	1	1	1	1
1125	Corynebacterium_resistens_DSM_45100	2	2	2	1	2	2	2	2	2	1	2	2	1	1	1	1	1	1	1	1
1126	Corynebacterium_rouxii	2	2	2	1	2	2	2	2	2	1	2	2	1	1	1	1	1	1	1	1
1127	Corynebacterium_sanguinis	2	2	2	1	2	2	2	2	2	1	2	2	1	1	1	1	1	1	1	1
1128	Corynebacterium_silvaticum	2	2	2	1	2	2	2	2	2	1	2	2	1	1	1	1	1	1	1	1
1129	Corynebacterium_simulans	2	2	2	1	2	2	2	2	2	1	2	2	1	1	1	1	1	1	1	1
1130	Corynebacterium_singulare	2	2	2	1	2	2	2	2	2	1	2	2	1	1	1	1	1	1	1	1
1131	Corynebacterium_sphenisci_DSM_44792	2	1	1	1	2	2	1	1	1	1	1	1	2	2	2	1	2	2	1	1
1132	Corynebacterium_stationis	2	2	2	1	2	2	2	2	2	1	2	2	1	1	1	1	1	1	1	1
1133	Corynebacterium_striatum	2	2	2	1	2	2	2	2	2	1	2	2	1	1	1	1	1	1	1	1
1134	Corynebacterium_suranareeae	2	2	2	1	2	2	2	2	2	1	2	2	1	1	1	1	1	1	1	1
1135	Corynebacterium_terpenotabidum_Y-11	2	2	2	1	1	1	2	1	1	1	1	1	2	2	2	1	2	2	1	1
1136	Corynebacterium_testudinoris	2	2	2	1	2	2	2	2	2	1	2	2	1	1	1	1	1	1	1	1
1137	Corynebacterium_tuberculostearicum	2	2	2	1	2	2	2	2	2	1	2	2	1	1	1	1	1	1	1	1
1138	Corynebacterium_uberis	2	2	2	1	2	2	2	2	2	1	2	2	2	1	1	1	2	2	1	1
1139	Corynebacterium_ulcerans_809	2	2	2	1	2	2	2	2	2	1	2	2	1	1	1	1	1	1	1	1
1140	Corynebacterium_urealyticum	2	2	2	1	2	2	2	2	2	1	2	2	1	1	1	1	1	1	1	1
1141	Corynebacterium_ureicelerivorans	2	2	2	1	2	2	2	2	2	1	2	2	1	1	1	1	1	1	1	1
1142	Corynebacterium_urogenitale	2	2	2	1	2	2	2	2	2	1	2	2	1	1	1	1	1	1	1	1
1143	Corynebacterium_uterequi	2	2	2	1	2	2	2	2	2	1	2	2	1	1	1	1	1	1	1	1
1144	Corynebacterium_vitaeruminis_DSM_20294	2	2	2	1	2	2	2	2	2	1	2	2	1	1	1	1	1	1	1	1
1145	Corynebacterium_xerosis	2	2	2	1	2	2	2	2	2	1	2	2	1	1	1	1	1	1	1	1
1146	Corynebacterium_yudongzhengii	2	2	2	1	2	2	2	2	2	1	2	2	1	1	1	1	1	1	1	1
1147	Corynebacterium_zhongnanshanii	2	2	2	1	2	2	2	2	2	1	2	2	1	1	1	1	1	1	1	1
1148	Costertonia_aggregata	2	1	1	1	1	1	1	1	1	1	1	1	2	1	1	2	1	2	1	1
1149	Coxiella-like_endosymbiont_of_Amblyomma_americanum	1	1	1	1	1	1	1	1	1	1	1	1	2	1	1	1	2	2	1	1
1150	Coxiella_burnetii_RSA_493	1	2	1	2	2	2	1	1	1	1	1	1	2	1	2	1	2	2	1	1
1151	Coxiella_endosymbiont_of_Amblyomma_americanum	1	1	1	1	1	1	1	1	1	1	1	1	2	1	1	1	2	2	1	1
1152	Coxiella_endosymbiont_of_Amblyomma_nuttalli	1	1	1	1	1	1	1	1	1	1	1	1	2	1	2	1	2	2	1	1
1153	Coxiella_endosymbiont_of_Amblyomma_sculptum	1	1	1	1	1	1	1	1	1	1	1	1	2	1	1	1	2	2	1	1
1154	Coxiella_endosymbiont_of_Dermacentor_marginatus	1	1	1	1	2	2	1	1	1	1	1	1	2	1	1	1	2	2	1	1
1155	Crassaminicella_indica	2	2	2	1	2	2	2	2	2	1	2	2	1	1	1	1	1	1	1	1
1156	Crassaminicella_profunda	2	2	2	1	2	2	2	2	2	1	2	2	1	1	1	1	1	1	1	1
1157	Crassaminicella_thermophila	2	2	2	1	2	2	2	2	2	1	2	2	1	1	1	1	1	1	1	1
1158	Crinalium_epipsammum_PCC_9333	2	2	2	1	2	2	2	2	2	1	2	2	1	1	1	1	1	1	1	1
1159	Croceibacter_atlanticus_HTCC2559	2	1	1	1	1	1	1	1	1	1	1	1	2	1	1	2	1	2	1	1
1160	Croceibacterium_atlanticum	2	2	2	1	2	2	2	2	2	2	2	2	1	1	1	1	1	1	1	1
1161	Croceicoccus_marinus	2	2	2	1	2	2	2	2	2	2	2	2	1	1	1	1	1	1	1	1
1162	Croceicoccus_naphthovorans	2	2	2	1	2	2	2	2	2	2	2	2	1	1	1	1	1	1	1	1
1163	Croceimicrobium_hydrocarbonivorans	2	1	1	1	1	1	1	1	1	1	1	1	2	2	2	2	1	2	1	1
1164	Crocosphaera_subtropica_ATCC_51142	2	2	2	1	2	2	2	2	2	1	2	2	1	1	1	1	1	1	1	1
1165	Cronobacter_condimenti_1330	2	2	2	1	2	2	2	2	2	1	2	2	1	1	1	1	1	1	1	1
1166	Cronobacter_dublinensis_subsp._dublinensis_LMG_23823	2	2	2	1	2	2	2	2	2	1	2	2	1	1	1	1	1	1	1	1
1167	Cronobacter_malonaticus_LMG_23826	2	2	2	1	2	2	2	2	2	1	2	2	1	1	1	1	1	1	1	1
1168	Cronobacter_muytjensii_ATCC_51329	2	2	2	1	2	2	2	2	2	1	2	2	1	1	1	1	1	1	1	1
1169	Cronobacter_sakazakii	2	2	2	1	2	2	2	2	2	1	2	2	1	1	1	1	1	1	1	1
1170	Cronobacter_universalis_NCTC_9529	2	2	2	1	2	2	2	2	2	1	2	2	1	1	1	1	1	1	1	1
1171	Cruoricaptor_ignavus	1	1	1	1	1	1	1	1	1	1	1	1	2	1	1	2	1	2	1	1
1172	Cryobacterium_soli	2	2	2	1	2	2	2	2	2	2	2	2	1	1	1	1	1	1	1	1
1173	Cryptobacterium_curtum_DSM_15641	2	2	2	1	2	2	2	2	2	1	2	2	1	1	1	1	1	1	1	1
1174	Cupriavidus_basilensis	2	2	2	1	2	2	2	2	2	1	2	2	1	1	1	1	1	1	1	1
1175	Cupriavidus_cauae	2	2	2	1	2	2	2	2	2	1	2	2	1	1	1	2	1	1	1	1
1176	Cupriavidus_gilardii	2	2	2	1	2	2	2	2	2	1	2	2	1	1	1	2	1	1	1	1
1177	Cupriavidus_malaysiensis	2	2	2	1	2	2	2	2	2	1	2	2	1	1	1	1	1	1	1	1
1178	Cupriavidus_necator_H16	2	2	2	1	2	2	2	2	2	1	2	2	1	1	1	1	1	1	1	1
1179	Cupriavidus_oxalaticus	2	2	2	1	2	2	2	2	2	1	2	2	1	1	1	1	1	1	1	1
1180	Cupriavidus_pinatubonensis	2	2	2	1	2	2	2	2	2	1	2	2	1	1	1	1	1	1	1	1
1181	Curtobacterium_flaccumfaciens_pv._flaccumfaciens	2	2	2	1	2	2	2	2	2	2	2	2	2	2	2	1	2	2	1	1
1182	Curtobacterium_luteum	2	2	2	1	2	2	2	2	2	2	2	2	2	2	2	1	2	2	1	1
1183	Cutibacterium_acnes_HL096PA1	2	2	2	1	2	2	2	2	2	1	2	2	1	1	1	1	1	1	1	1
1184	Cutibacterium_avidum_44067	2	2	2	1	2	2	2	2	2	1	2	2	1	1	1	1	1	1	1	1
1185	Cutibacterium_granulosum	2	2	2	1	2	2	2	2	2	1	2	2	1	1	1	1	1	1	1	1
1186	Cutibacterium_modestum	2	2	2	1	2	2	2	2	2	1	2	2	1	1	1	1	1	1	1	1
1187	Cyanobacterium_aponinum_PCC_10605	2	2	2	1	2	2	2	2	2	1	2	2	1	1	1	1	1	1	1	1
1188	Cyanobium_gracile_PCC_6307	2	2	2	1	2	2	2	2	2	1	2	2	1	1	1	1	1	1	1	1
1189	Cyclobacterium_amurskyense	2	2	2	2	2	2	2	2	2	1	2	2	1	1	1	1	1	1	1	1
1190	Cyclobacterium_marinum_DSM_745	2	2	2	2	2	2	2	2	2	1	2	2	1	1	1	1	1	1	1	1
1191	Cylindrospermopsis_curvispora_GIHE-G1_Raphidiopsis_curvispora	2	2	2	2	2	2	2	2	2	1	2	2	1	1	1	1	1	1	1	1
1192	Cylindrospermopsis_raciborskii_N8	2	2	2	2	2	2	2	2	2	1	2	2	1	1	1	1	1	1	1	1
1193	Cytobacillus_gottheilii	2	2	2	2	2	2	2	2	2	1	2	2	1	1	1	1	1	1	1	1
1194	Cytobacillus_solani	2	2	2	1	2	2	2	2	2	1	2	2	1	1	1	1	1	1	1	1
1195	Cytophaga_hutchinsonii_ATCC_33406	2	2	2	1	2	2	2	2	2	1	2	2	1	1	1	1	1	1	1	1
1196	Dactylococcopsis_salina_PCC_8305	2	2	2	1	2	2	2	2	2	1	2	2	1	1	1	1	1	1	1	1
1197	Dactylosporangium_aurantiacum	2	2	2	1	2	2	2	2	2	1	2	2	1	1	1	1	1	1	1	1
1198	Dactylosporangium_fulvum	2	2	2	1	2	2	2	2	2	1	2	2	1	1	1	1	1	1	1	1
1199	Dactylosporangium_roseum	2	2	2	1	2	2	2	2	2	1	2	2	1	1	1	1	1	1	1	1
1200	Dactylosporangium_vinaceum	2	2	2	1	2	2	2	2	2	1	2	2	1	2	1	1	1	1	1	1
1201	Deefgea_piscis	2	2	2	1	2	2	2	2	2	1	2	2	1	1	1	1	1	1	1	1
1202	Deefgea_tanakiae	2	2	2	1	2	2	2	2	2	1	2	2	1	1	1	1	1	1	1	1
1203	Deferribacter_desulfuricans_SSM1	2	2	2	1	2	2	2	2	2	1	2	2	1	1	1	1	1	1	1	1
1204	Defluviicoccus_vanus	2	2	2	1	2	2	2	2	2	2	2	2	1	1	1	1	1	1	1	1
1205	Defluviitoga_tunisiensis	2	2	2	1	2	2	2	2	2	1	2	2	1	1	1	1	1	1	1	1
1206	Dehalobacter_restrictus	2	2	2	1	2	2	2	2	2	2	2	2	1	1	1	1	1	1	1	1
1207	Dehalobacterium_formicoaceticum	2	2	2	1	2	2	2	2	2	1	2	2	1	1	1	1	1	1	1	1
1208	Dehalococcoides_mccartyi_CG4	2	2	2	1	2	2	2	2	2	1	2	2	1	1	1	1	1	1	1	1
1209	Dehalogenimonas_formicexedens	2	2	2	1	2	2	2	2	2	1	2	2	1	1	1	1	1	1	1	1
1210	Deinococcus_actinosclerus	2	2	2	1	2	2	2	2	2	1	2	2	1	1	1	1	1	1	1	1
1211	Deinococcus_aetherius	2	2	2	2	2	2	2	2	2	1	2	2	1	1	1	1	1	1	1	1
1212	Deinococcus_aquaticus	2	2	2	2	2	2	2	2	2	1	2	2	1	1	1	1	1	1	1	1
1213	Deinococcus_deserti_VCD115	2	2	2	1	2	2	2	2	2	1	2	2	1	1	1	1	1	1	1	1
1214	Deinococcus_ficus	2	2	2	2	2	2	2	2	2	1	2	2	1	1	1	1	1	1	1	1
1215	Deinococcus_geothermalis_DSM_11300	2	2	2	1	2	2	2	2	2	1	2	2	1	1	1	1	1	1	1	1
1216	Deinococcus_gobiensis_I-0	2	2	2	1	2	2	2	2	2	1	2	2	1	1	1	1	1	1	1	1
1217	Deinococcus_irradiatisoli	2	2	2	1	2	2	2	2	2	1	2	2	1	1	1	1	1	1	1	1
1218	Deinococcus_maricopensis_DSM_21211	2	2	2	2	2	2	2	2	2	1	2	2	1	1	1	1	1	1	1	1
1219	Deinococcus_peraridilitoris_DSM_19664	2	2	2	1	2	2	2	2	2	1	2	2	1	1	1	1	1	1	1	1
1220	Deinococcus_proteolyticus_MRP	2	2	2	1	2	2	2	2	2	1	2	2	1	1	1	1	1	1	1	1
1221	Deinococcus_psychrotolerans	2	2	2	1	2	2	2	2	2	1	2	2	1	1	1	1	1	1	1	1
1222	Deinococcus_puniceus	2	2	2	1	2	2	2	2	2	1	2	2	1	1	1	1	1	1	1	1
1223	Deinococcus_radiodurans_R1_ATCC_13939_DSM_20539	2	2	2	1	2	2	2	2	2	1	2	2	1	1	1	1	1	1	1	1
1224	Deinococcus_radiophilus	2	2	2	1	2	2	2	2	2	1	2	2	1	1	1	1	1	1	1	1
1225	Deinococcus_radiopugnans	2	2	2	1	2	2	2	2	2	1	2	2	1	1	1	1	1	1	1	1
1226	Deinococcus_rubellus	2	2	2	1	2	2	2	2	2	1	2	2	1	1	1	1	1	1	1	1
1227	Deinococcus_soli_ex_Cha_et_al._2016_	2	2	2	1	2	2	2	2	2	1	2	2	1	1	1	1	1	1	1	1
1228	Deinococcus_wulumuqiensis_R12	2	2	2	1	2	2	2	2	2	1	2	2	1	1	1	1	1	1	1	1
1229	Delftia_acidovorans_SPH-1	2	2	2	1	2	2	2	2	2	1	2	2	1	1	1	2	1	1	1	1
1230	Delftia_lacustris	2	2	2	1	2	2	2	2	2	1	2	2	1	1	1	1	1	1	1	1
1231	Denitratisoma_oestradiolicum	2	2	2	1	2	2	2	2	2	1	2	2	1	1	1	1	1	1	1	1
1232	Denitrobacterium_detoxificans	2	2	2	1	2	2	2	2	2	1	2	2	1	1	1	1	1	1	1	1
1233	Denitrovibrio_acetiphilus_DSM_12809	2	2	2	1	2	2	2	2	2	1	2	2	1	1	1	1	1	1	1	1
1234	Dermabacter_vaginalis	1	1	1	1	2	2	1	1	1	1	1	1	2	2	2	1	2	2	1	1
1235	Dermacoccus_nishinomiyaensis	2	2	2	1	2	2	2	2	2	1	2	2	1	1	1	1	1	1	1	1
1236	Dermatophilus_congolensis	2	2	2	2	2	2	2	2	2	2	2	2	1	1	1	1	1	1	1	1
1237	Desulfarculus_baarsii_DSM_2075	2	2	2	1	2	2	2	2	2	2	2	2	1	1	1	1	1	1	1	1
1238	Desulfatibacillum_aliphaticivorans	2	2	2	1	2	2	2	2	2	1	2	2	1	1	1	1	1	1	1	1
1239	Desulfitobacterium_dehalogenans_ATCC_51507	2	2	2	1	2	2	2	2	2	1	2	2	1	1	1	1	1	1	1	1
1240	Desulfitobacterium_dichloroeliminans_LMG_P-21439	2	2	2	1	2	2	2	2	2	1	2	2	1	1	1	1	1	1	1	1
1241	Desulfitobacterium_hafniense_DCB-2	2	2	2	1	2	2	2	2	2	1	2	2	1	1	1	1	1	1	1	1
1242	Desulfitobacterium_metallireducens_DSM_15288	2	2	2	1	2	2	2	2	2	1	2	2	1	1	1	1	1	1	2	2
1243	Desulfobacca_acetoxidans_DSM_11109	2	2	2	1	2	2	2	2	2	1	2	2	1	1	1	1	1	1	1	1
1244	Desulfobacula_toluolica_Tol2	2	2	2	1	2	2	2	2	2	1	2	2	1	1	1	1	1	1	1	1
1245	Desulfobulbus_oligotrophicus	2	2	2	1	2	2	2	2	2	1	2	2	1	1	1	1	1	1	1	1
1246	Desulfobulbus_oralis	2	2	2	1	2	2	2	2	2	2	2	2	1	1	1	1	1	1	1	1
1247	Desulfobulbus_propionicus_DSM_2032	2	2	2	1	2	2	2	2	2	2	2	2	1	1	1	1	1	1	1	1
1248	Desulfocapsa_sulfexigens_DSM_10523	2	2	2	1	2	2	2	2	2	2	2	2	1	1	1	1	1	1	1	1
1249	Desulfococcus_multivorans	2	2	2	2	2	2	2	2	2	1	2	2	1	1	1	1	1	1	1	1
1250	Desulfocurvibacter_africanus_subsp._africanus_str._Walvis_Bay	2	2	2	1	2	2	2	2	2	2	2	2	1	1	1	1	1	1	1	1
1251	Desulfofarcimen_acetoxidans_DSM_771	2	2	2	1	2	2	2	2	2	1	2	2	1	1	1	1	1	1	1	1
1252	Desulfoglaeba_alkanexedens_ALDC	2	2	2	1	2	2	2	2	2	1	2	2	1	1	1	1	1	1	1	1
1253	Desulfohalobium_retbaense_DSM_5692	2	2	2	1	2	2	2	2	2	2	2	2	1	1	1	1	1	1	1	1
1254	Desulfolithobacter_dissulfuricans	2	2	2	1	2	2	2	2	2	2	2	2	1	1	1	1	1	1	1	1
1255	Desulfoluna_limicola	2	2	2	1	2	2	2	2	2	1	2	2	1	1	1	1	1	1	1	1
1256	Desulfolutivibrio_sulfoxidireducens	2	2	2	1	2	2	2	2	2	2	2	2	1	1	1	1	1	1	1	1
1257	Desulfomarina_profundi	2	2	2	1	2	2	2	2	2	2	2	2	1	1	1	1	1	1	1	1
1258	Desulfomicrobium_baculatum_DSM_4028	2	2	2	1	2	2	2	2	2	2	2	2	1	1	1	1	1	1	1	1
1259	Desulfomicrobium_orale_DSM_12838	2	2	2	1	2	2	2	2	2	2	2	2	1	1	1	1	1	1	1	1
1260	Desulfomonile_tiedjei_DSM_6799	2	2	2	1	2	2	2	2	2	1	2	2	1	1	1	1	1	1	1	1
1261	Desulfonema_limicola	2	2	2	1	2	2	2	2	2	1	2	2	1	1	1	1	1	1	1	1
1262	Desulfonema_magnum	2	2	2	1	2	2	2	2	2	1	2	2	1	1	1	1	1	1	1	1
1263	Desulforamulus_ferrireducens	2	2	2	1	2	2	2	2	2	1	2	2	1	1	1	1	1	1	1	1
1264	Desulforamulus_reducens_MI-1	2	2	2	1	2	2	2	2	2	1	2	2	1	1	1	1	1	1	1	1
1265	Desulforamulus_ruminis_DSM_2154	2	2	2	1	2	2	2	2	2	1	2	2	1	1	1	1	1	1	1	1
1266	Desulforapulum_autotrophicum_HRM2	2	2	2	1	2	2	2	2	2	1	2	2	1	1	1	1	1	1	1	1
1267	Desulfosarcina_alkanivorans	2	2	2	1	2	2	2	2	2	1	2	2	1	1	1	1	1	1	1	1
1268	Desulfosarcina_ovata_subsp._sediminis	2	2	2	1	2	2	2	2	2	1	2	2	1	1	1	1	1	1	1	1
1269	Desulfosarcina_widdelii	2	2	2	2	2	2	2	2	2	1	2	2	1	1	1	1	1	1	1	1
1270	Desulfoscipio_gibsoniae_DSM_7213	2	2	2	1	2	2	2	2	2	1	2	2	1	1	1	1	1	1	1	1
1271	Desulfosediminicola_flagellatus	2	2	2	1	2	2	2	2	2	2	2	2	1	1	1	1	1	1	1	1
1272	Desulfosediminicola_ganghwensis	2	2	2	1	2	2	2	2	2	2	2	2	1	1	1	1	1	1	1	1
1273	Desulfosporosinus_acidiphilus_SJ4	2	2	2	1	2	2	2	2	2	1	2	2	1	1	1	1	1	1	1	1
1274	Desulfosporosinus_meridiei_DSM_13257	2	2	2	1	2	2	2	2	2	1	2	2	1	1	1	1	1	1	1	1
1275	Desulfosporosinus_orientis_DSM_765	2	2	2	1	2	2	2	2	2	1	2	2	1	1	1	1	1	1	1	1
1276	Desulfosudis_oleivorans_Hxd3	2	2	2	2	2	2	2	2	2	1	2	2	1	1	1	1	1	1	1	1
1277	Desulfotalea_psychrophila_LSv54	2	2	2	1	2	2	2	2	2	2	2	2	1	1	1	1	1	1	1	1
1278	Desulfovibrio_desulfuricans	2	2	2	1	2	2	2	2	2	2	2	2	1	1	1	1	1	1	1	1
1279	Desulfovibrio_fairfieldensis	2	2	2	1	2	2	2	2	2	2	2	2	1	1	1	1	1	1	1	1
1280	Desulfovibrio_ferrophilus	2	2	2	1	2	2	2	2	2	2	2	2	1	1	1	1	1	1	1	1
1281	Desulfovibrio_mangrovi	2	2	2	1	2	2	2	2	2	2	2	2	1	1	1	1	1	1	1	1
1282	Desulfovibrio_sulfodismutans_DSM_3696	2	2	2	1	2	2	2	2	2	2	2	2	1	1	1	1	1	1	1	1
1283	Desulfovibrio_vulgaris_DP4	2	2	2	1	2	2	2	2	2	2	2	2	1	1	1	1	1	1	1	1
1284	Desulfurispirillum_indicum_S5	2	2	2	1	2	2	2	2	2	1	2	2	1	1	1	1	1	1	1	1
1285	Desulfurivibrio_alkaliphilus_AHT_2	2	2	2	1	2	2	2	2	2	2	2	2	1	1	1	1	1	1	1	1
1286	Desulfurobacterium_thermolithotrophum_DSM_11699	2	2	2	1	2	2	2	2	2	1	2	2	1	1	1	1	1	1	1	1
1287	Desulfuromonas_soudanensis	2	2	2	1	2	2	2	2	2	1	2	2	1	1	2	1	1	1	1	2
1288	Desulfuromonas_versatilis	2	2	2	1	2	2	2	2	2	1	2	2	1	1	1	1	1	1	1	2
1289	Devosia_beringensis	2	2	1	2	2	2	2	2	2	2	2	2	1	1	1	1	1	1	1	1
1290	Devosia_ginsengisoli	2	2	1	2	2	2	2	2	2	2	2	2	1	1	1	1	1	1	1	1
1291	Devosia_salina	2	2	1	2	2	2	2	2	2	2	2	2	1	1	1	1	1	1	1	1
1292	Devriesea_agamarum	2	2	2	1	2	2	2	2	2	1	2	2	1	1	1	1	1	1	1	1
1293	Dialister_hominis	1	2	2	1	2	2	2	2	2	2	2	2	1	1	1	1	1	1	2	2
1294	Dialister_massiliensis	1	2	2	1	2	2	2	2	2	2	2	2	1	1	1	1	1	1	2	2
1295	Diaphorobacter_aerolatus	2	2	2	1	2	2	2	2	2	1	2	2	1	1	1	2	1	1	1	1
1296	Diaphorobacter_nitroreducens	2	2	2	2	2	2	2	2	2	1	2	2	1	1	1	1	1	1	1	1
1297	Diaphorobacter_ruginosibacter	2	2	2	1	2	2	2	2	2	1	2	2	1	1	1	2	1	1	1	1
1298	Dichelobacter_nodosus_VCS1703A	1	1	1	1	2	2	1	1	1	1	1	1	2	2	2	1	2	2	1	1
1299	Dickeya_aquatica	2	2	2	1	2	2	2	2	2	1	2	2	1	1	1	1	1	1	1	1
1300	Dickeya_chrysanthemi_Ech1591	2	2	2	1	2	2	2	2	2	1	2	2	1	1	1	1	1	1	1	1
1301	Dickeya_dadantii_3937	2	2	2	1	2	2	2	2	2	1	2	2	1	1	1	1	1	1	1	1
1302	Dickeya_dianthicola	2	2	2	1	2	2	2	2	2	1	2	2	1	2	1	1	1	1	1	1
1303	Dickeya_fangzhongdai	2	2	2	1	2	2	2	2	2	1	2	2	1	1	1	1	1	1	1	1
1304	Dickeya_parazeae_Ech586	2	2	2	1	2	2	2	2	2	1	2	2	1	1	1	1	1	1	1	1
1305	Dickeya_poaceiphila	2	2	2	1	2	2	2	2	2	1	2	2	1	1	1	1	1	1	1	1
1306	Dickeya_solani	2	2	2	1	2	2	2	2	2	1	2	2	1	2	1	1	1	1	1	1
1307	Dickeya_zeae	2	2	2	1	2	2	2	2	2	1	2	2	1	1	1	1	1	1	1	1
1308	Dictyoglomus_thermophilum_H-6-12	2	2	2	1	2	2	2	2	2	1	2	2	1	1	1	1	1	1	1	1
1309	Dictyoglomus_turgidum_DSM_6724	2	2	2	1	2	2	2	2	2	1	2	2	1	1	1	1	1	1	1	1
1310	Dietzia_lutea	2	2	2	1	2	2	2	2	2	1	2	2	1	1	1	1	1	1	1	1
1311	Dietzia_psychralcaliphila	2	2	2	1	2	2	2	2	2	1	2	2	1	1	1	1	1	1	1	1
1312	Dietzia_timorensis	2	1	1	1	2	2	2	1	1	1	1	1	2	2	2	1	2	2	1	1
1313	Dinoroseobacter_shibae_DFL_12_DSM_16493	2	2	2	1	2	2	2	2	2	2	2	2	1	1	1	1	1	1	1	1
1314	Dissulfurimicrobium_hydrothermale	2	2	2	1	2	2	2	2	2	1	2	2	1	1	1	1	1	1	1	1
1315	Dissulfurispira_thermophila	2	2	2	1	2	2	2	2	2	1	2	2	1	1	1	1	1	1	1	2
1316	Dokdonella_koreensis_DS-123	2	2	2	1	2	2	2	2	2	1	2	2	1	1	1	1	1	1	1	1
1317	Dokdonia_donghaensis_DSW-1	2	1	1	1	1	1	1	1	1	1	1	1	2	1	1	2	1	2	1	1
1318	Dolichospermum_flos-aquae_CCAP_1403_13F	2	2	2	2	2	2	2	2	2	1	2	2	1	1	1	1	1	1	1	1
1319	Dolichospermum_heterosporum_TAC447_Dolichospermum_sp._NIES-1697_	2	2	2	2	2	2	2	2	2	1	2	2	1	1	1	1	1	1	1	1
1320	Dongshaea_marina	2	2	2	1	2	2	2	2	2	1	2	2	1	1	1	1	1	1	1	1
1321	Draconibacterium_halophilum	2	2	2	1	2	2	2	2	2	1	2	2	1	1	1	1	1	1	1	1
1322	Duffyella_gerundensis	2	2	2	1	2	2	2	2	2	1	2	2	1	1	1	1	1	1	1	1
1323	Duganella_dendranthematis	2	2	2	1	2	2	2	2	2	1	2	2	1	1	1	1	1	1	1	1
1324	Duodenibacillus_massiliensis_human_gut_metagenome_	2	2	2	1	2	2	2	2	2	2	2	2	1	1	1	1	1	1	1	1
1325	Dyadobacter_chenhuakuii	2	2	2	1	2	2	2	2	2	1	2	2	1	1	1	1	1	1	1	1
1326	Dyadobacter_chenwenxiniae	2	2	2	1	2	2	2	2	2	1	2	2	1	1	1	1	1	1	1	1
1327	Dyadobacter_fanqingshengii	2	2	2	1	2	2	2	2	2	1	2	2	1	1	1	1	1	1	1	1
1328	Dyadobacter_fermentans_DSM_18053	2	2	2	1	2	2	2	2	2	1	2	2	1	1	1	1	1	1	1	1
1329	Dyadobacter_sandarakinus	2	2	2	1	2	2	2	2	2	1	2	2	1	1	1	1	1	1	1	1
1330	Dyella_caseinilytica	2	2	2	1	2	2	2	1	1	1	1	1	2	2	1	2	2	2	1	1
1331	Dyella_telluris	2	2	2	1	2	2	2	2	2	1	2	2	1	1	1	1	1	1	1	1
1332	Dyella_thiooxydans	2	2	2	1	2	2	2	2	2	1	2	2	1	1	1	1	1	1	1	1
1333	Echinicola_marina	2	2	2	1	2	2	2	2	2	1	2	2	1	1	1	1	1	1	1	1
1334	Echinicola_rosea	2	2	2	1	2	2	2	2	2	1	2	2	1	1	1	1	1	1	1	1
1335	Echinicola_soli	2	2	2	1	2	2	2	2	2	1	2	2	1	1	1	1	1	1	1	1
1336	Echinicola_strongylocentroti	2	2	2	1	2	2	2	2	2	1	2	2	1	1	1	1	1	1	1	1
1337	Echinicola_vietnamensis_DSM_17526	2	2	2	1	2	2	2	2	2	1	2	2	1	1	1	1	1	1	1	1
1338	Edaphobacter_flagellatus	2	2	2	1	2	2	2	2	2	1	2	2	1	1	1	1	1	1	1	1
1339	Edaphobacter_lichenicola	2	2	2	1	2	2	2	2	2	1	2	2	1	1	2	1	1	1	1	1
1340	Edwardsiella_anguillarum_ET080813	2	2	2	1	2	2	2	2	2	1	2	2	1	1	1	1	1	1	1	1
1341	Edwardsiella_hoshinae	2	2	2	1	2	2	2	2	2	1	2	2	1	1	1	1	1	1	1	1
1342	Edwardsiella_ictaluri	2	2	2	1	2	2	2	2	2	1	2	2	1	1	1	1	1	1	1	1
1343	Edwardsiella_piscicida	2	2	2	1	2	2	2	2	2	1	2	2	1	1	1	1	1	1	1	1
1344	Edwardsiella_tarda	2	2	2	1	2	2	2	2	2	1	2	2	1	1	1	1	1	1	1	1
1345	Effusibacillus_dendaii	2	2	2	1	2	2	2	2	2	2	2	2	1	1	1	1	1	1	1	1
1346	Eggerthella_guodeyinii	2	2	2	1	2	2	2	2	2	1	2	2	1	1	1	1	1	1	1	1
1347	Eggerthella_lenta	2	2	2	1	2	2	2	2	2	1	2	2	1	1	1	1	1	1	1	1
1348	Egibacter_rhizosphaerae	1	2	2	1	2	2	2	2	2	1	2	2	1	1	1	1	1	1	1	1
1349	Egicoccus_halophilus	2	2	2	2	2	2	2	2	2	1	2	2	1	1	1	1	1	1	1	1
1350	Ehrlichia_canis_str._Jake	1	2	2	1	2	2	2	2	2	1	2	2	1	1	1	1	1	1	1	1
1351	Ehrlichia_chaffeensis_str._West_Paces	1	2	2	1	2	2	2	2	2	1	2	2	1	1	1	1	1	1	1	1
1352	Ehrlichia_muris_AS145	1	2	2	1	2	2	2	2	2	1	2	2	1	1	1	1	1	1	1	1
1353	Ehrlichia_ruminantium_heartwater_rickettsia_	1	2	2	1	2	2	2	2	2	1	2	2	1	1	1	1	1	1	1	1
1354	Eikenella_corrodens	2	2	2	1	2	2	2	2	2	1	2	2	1	1	1	1	1	1	1	1
1355	Eikenella_exigua	2	2	2	1	2	2	2	2	2	1	2	2	1	1	1	1	1	1	1	1
1356	Elioraea_tepida	2	2	2	2	2	2	2	2	2	2	2	2	1	1	1	1	1	1	1	1
1357	Elizabethkingia_anophelis_R26	1	1	1	1	1	1	1	1	1	1	1	1	2	2	1	2	1	2	1	1
1358	Elizabethkingia_bruuniana	1	1	1	1	1	1	1	1	1	1	1	1	2	2	1	2	1	2	1	1
1359	Elizabethkingia_meningoseptica	1	1	1	1	1	1	1	1	1	1	1	1	2	2	1	2	1	2	1	1
1360	Elusimicrobium_minutum_Pei191	2	2	2	1	2	2	2	2	2	2	2	2	1	1	1	1	1	1	1	1
1361	Empedobacter_falsenii	2	1	1	1	1	1	1	1	1	1	1	1	2	2	1	2	1	2	1	1
1362	Empedobacter_stercoris	2	1	1	1	1	1	1	1	1	1	1	1	2	2	1	2	1	2	1	1
1363	Endomicrobium_proavitum	2	2	2	1	2	2	2	2	2	1	2	2	1	1	1	1	1	1	1	1
1364	Endozoicomonas_euniceicola	2	2	2	1	2	2	2	2	2	1	2	2	1	1	1	2	1	1	1	1
1365	Ensifer_adhaerens_Sinorhizobium_morelense_Ensifer_morelensis_	2	2	2	1	2	2	2	2	2	2	2	2	1	1	1	1	1	1	2	1
1366	Ensifer_sojae_CCBAU_05684	2	2	2	1	2	2	2	2	2	2	2	2	1	1	1	1	1	1	1	1
1367	Enterobacter_asburiae	2	2	2	1	2	2	2	2	2	1	2	2	1	1	1	1	1	1	1	1
1368	Enterobacter_bugandensis	2	2	2	1	2	2	2	2	2	1	2	2	1	1	1	1	1	1	1	1
1369	Enterobacter_chengduensis	2	2	2	1	2	2	2	2	2	1	2	2	1	1	1	1	1	1	1	1
1370	Enterobacter_hormaechei	2	2	2	1	2	2	2	2	2	1	2	2	1	1	1	1	1	1	1	1
1371	Enterobacter_huaxiensis	2	2	2	1	2	2	2	2	2	1	2	2	1	1	1	1	1	1	1	1
1372	Enterobacter_lignolyticus	2	2	2	1	2	2	2	2	2	1	2	2	1	1	1	1	1	1	1	1
1373	Enterobacter_ludwigii	2	2	2	1	2	2	2	2	2	1	2	2	1	1	1	1	1	1	1	1
1374	Enterobacter_mori	2	2	2	1	2	2	2	2	2	1	2	2	1	1	1	1	1	1	1	1
1375	Enterobacter_oligotrophicus	2	2	2	1	2	2	2	2	2	1	2	2	1	1	1	1	1	1	1	1
1376	Enterobacter_roggenkampii	2	2	2	1	2	2	2	2	2	1	2	2	1	1	1	1	1	1	1	1
1377	Enterobacter_sichuanensis	2	2	2	1	2	2	2	2	2	1	2	2	1	1	1	1	1	1	1	1
1378	Enterobacter_soli	2	2	2	1	2	2	2	2	2	1	2	2	1	1	1	1	1	1	1	1
1379	Enterobacteriaceae_endosymbiont_of_Macroplea_mutica	1	2	2	1	1	1	1	1	1	1	1	1	1	1	1	1	1	1	1	1
1380	Enterobacteriaceae_endosymbiont_of_Plateumaris_pusilla	1	2	2	1	1	1	1	1	1	1	1	1	1	1	1	1	1	1	1	1
1381	Enterocloster_bolteae	2	2	2	2	2	2	2	2	2	1	2	2	1	1	1	1	1	1	1	1
1382	Enterococcus_casseliflavus_EC20	2	2	1	2	1	1	2	1	1	1	1	1	2	2	1	2	2	2	1	1
1383	Enterococcus_cecorum	2	1	1	1	1	1	2	1	1	1	1	1	2	2	1	2	2	2	1	1
1384	Enterococcus_durans	2	1	1	1	2	2	2	1	1	1	1	1	2	2	1	2	2	2	1	1
1385	Enterococcus_faecium	2	1	1	1	2	2	2	1	1	1	1	1	2	2	1	2	2	2	1	1
1386	Enterococcus_gilvus	1	2	1	2	1	1	2	1	1	1	1	1	2	2	1	2	2	2	1	1
1387	Enterococcus_hirae	2	2	1	2	2	2	2	1	1	1	1	1	2	2	1	2	2	2	1	1
1388	Enterococcus_innesii	2	1	1	1	1	1	2	1	1	1	1	1	2	2	1	2	2	2	1	1
1389	Enterococcus_lactis	2	1	1	1	2	2	2	1	1	1	1	1	2	2	1	2	2	2	1	1
1390	Enterococcus_mundtii	2	1	1	1	2	2	2	1	1	1	1	1	2	2	1	2	2	2	1	1
1391	Enterococcus_raffinosus	1	2	1	2	2	2	2	1	1	1	1	1	2	2	1	2	2	2	1	1
1392	Enterococcus_saigonensis	1	1	1	1	1	1	2	2	2	1	1	1	2	2	1	2	2	2	1	1
1393	Enterococcus_thailandicus	1	1	1	1	2	2	2	1	1	1	1	1	2	2	1	2	2	2	1	1
1394	Enterococcus_wangshanyuanii	2	2	2	1	2	2	2	2	2	1	2	2	2	1	1	1	2	2	1	1
1395	Entomobacter_blattae	2	2	2	1	2	2	2	2	2	2	2	2	1	1	1	1	1	1	1	1
1396	Entomomonas_asaccharolytica	2	2	2	1	2	2	2	2	2	1	2	2	1	1	1	1	1	1	1	1
1397	Entomomonas_moraniae	2	2	2	1	2	2	2	2	2	1	2	2	1	1	1	1	1	1	1	1
1398	Entomoplasma_freundtii	1	1	1	1	1	1	1	1	1	1	1	1	1	1	1	1	1	1	1	1
1399	Entomospira_culicis	2	2	2	1	2	2	2	2	2	1	2	2	1	1	1	1	1	1	1	1
1400	Ephemeroptericola_cinctiostellae	2	2	2	1	2	2	2	2	2	1	2	2	1	1	1	1	1	1	1	1
1401	Epidermidibacterium_keratini	2	2	2	1	2	2	2	2	2	1	2	2	1	1	1	1	1	1	1	1
1402	Epilithonimonas_vandammei	1	1	1	1	1	1	1	1	1	1	1	1	2	2	1	2	1	2	1	1
1403	Erwinia_amylovora_CFBP1430	2	2	2	1	2	2	2	2	2	1	2	2	1	1	1	1	1	1	1	1
1404	Erwinia_billingiae_Eb661	2	2	2	1	2	2	2	2	2	1	2	2	1	1	1	1	1	1	1	1
1405	Erwinia_persicina	2	2	2	1	2	2	2	2	2	1	2	2	1	1	1	1	1	1	1	1
1406	Erwinia_pyrifoliae	2	2	2	1	2	2	2	2	2	1	2	2	1	1	1	1	1	1	1	1
1407	Erwinia_rhapontici	2	2	2	1	2	2	2	2	2	1	2	2	1	1	1	1	1	1	1	1
1408	Erwinia_tasmaniensis_Et1_99	2	2	2	1	2	2	2	2	2	1	2	2	1	1	1	1	1	1	1	1
1409	Erwinia_tracheiphila	2	2	2	1	2	2	2	2	2	1	2	2	1	1	1	1	1	1	1	1
1410	Erysipelothrix_inopinata	1	1	1	1	2	2	2	1	1	1	1	1	2	2	1	2	2	2	1	1
1411	Erysipelothrix_larvae	2	1	1	1	2	2	2	1	1	1	1	1	2	2	1	2	2	2	1	1
1412	Erysipelothrix_piscisicarius	1	1	1	1	2	2	2	1	1	1	1	1	2	2	1	2	2	2	1	1
1413	Erysipelothrix_rhusiopathiae	1	1	1	1	2	2	2	1	1	1	1	1	2	2	1	2	2	2	1	1
1414	Erythrobacter_aurantius	2	2	2	1	2	2	2	2	2	2	2	2	1	1	1	1	1	1	1	1
1415	Erythrobacter_aureus	2	2	2	1	2	2	2	2	2	2	2	2	1	1	1	1	1	1	1	1
1416	Erythrobacter_litoralis	2	2	2	1	2	2	2	2	2	2	2	2	1	1	1	1	1	1	1	1
1417	Erythrobacter_mangrovi	2	2	2	1	2	2	2	2	2	2	2	2	1	1	1	1	1	1	1	1
1418	Erythrobacter_neustonensis	2	2	2	1	2	2	2	2	2	2	2	2	1	1	1	1	1	1	1	1
1419	Escherichia_albertii	2	2	2	1	2	2	2	2	2	1	2	2	1	1	1	1	1	1	1	1
1420	Escherichia_coli_O157:H7_str._Sakai	2	2	2	1	2	2	2	2	2	1	2	2	1	1	1	1	1	1	1	1
1421	Escherichia_coli_str._K-12_substr._MG1655	2	2	2	1	2	2	2	2	2	1	2	2	1	1	1	1	1	1	1	1
1422	Escherichia_fergusonii	2	2	2	1	2	2	2	2	2	1	2	2	1	1	1	1	1	1	1	1
1423	Ethanoligenens_harbinense_YUAN-3	2	2	2	1	2	2	2	2	2	1	2	2	1	1	1	1	1	1	1	1
1424	Eubacterium_callanderi	1	2	2	2	2	2	2	2	2	1	2	2	1	1	1	1	1	1	1	1
1425	Eubacterium_eligens_ATCC_27750	2	2	2	1	2	2	2	2	2	1	2	2	1	1	1	1	1	1	1	1
1426	Eubacterium_limosum	1	2	2	2	2	2	2	2	2	1	2	2	1	1	1	1	1	1	1	1
1427	Eubacterium_maltosivorans	1	2	2	2	2	2	2	2	2	1	2	2	1	1	1	1	1	1	1	1
1428	Eubacterium_sp._NSJ-61	2	2	2	1	2	2	2	2	2	1	2	2	1	1	1	1	1	1	1	1
1429	Euhalothece_natronophila_Z-M001	2	2	2	1	2	2	2	2	2	1	2	2	1	1	1	1	1	1	1	1
1430	Euzebya_pacifica	1	2	2	1	2	2	2	2	2	1	2	2	1	1	1	1	1	1	1	1
1431	Euzebyella_marina	2	1	1	1	1	1	1	1	1	1	1	1	2	1	1	2	1	2	1	1
1432	Evansella_cellulosilytica_DSM_2522	2	2	2	1	2	2	2	2	2	1	2	2	1	1	1	1	1	1	1	1
1433	Exiguobacterium_acetylicum	2	2	2	1	2	2	2	2	2	1	2	2	1	1	1	1	1	1	1	1
1434	Exiguobacterium_alkaliphilum	2	2	2	1	2	2	2	2	2	1	2	2	1	1	1	1	1	1	1	1
1435	Exiguobacterium_profundum	2	2	2	1	2	2	2	2	2	1	2	2	1	1	1	1	1	1	1	1
1436	Exiguobacterium_sibiricum_255-15	2	2	2	1	2	2	2	2	2	1	2	2	1	1	1	1	1	1	1	1
1437	Ezakiella_massiliensis	1	2	1	2	2	2	2	2	2	1	2	2	1	1	1	1	1	1	1	1
1438	Faecalibacillus_intestinalis	2	2	2	1	2	2	2	2	2	1	2	2	1	1	1	1	1	1	1	1
1439	Faecalibacter_bovis	2	1	1	1	1	1	1	1	1	1	1	1	2	2	1	2	1	2	1	1
1440	Faecalibacterium_duncaniae	2	2	2	1	2	2	2	2	2	2	2	2	1	1	1	1	1	1	1	1
1441	Faecalibaculum_rodentium	2	2	2	1	2	2	2	2	2	1	2	2	1	1	1	1	1	1	1	1
1442	Falsihalocynthiibacter_arcticus	2	2	2	1	2	2	2	2	2	2	2	2	1	1	2	1	1	1	1	1
1443	Fastidiosipila_sanguinis	1	1	1	1	1	1	1	1	1	1	1	1	2	1	1	1	2	2	1	1
1444	Fenollaria_massiliensis	1	2	1	2	2	2	2	2	2	1	2	2	1	1	1	1	1	1	1	1
1445	Ferribacterium_limneticum	2	2	2	1	2	2	2	2	2	1	2	2	1	1	1	1	1	1	1	1
1446	Ferrigenium_kumadai	2	2	2	1	2	2	2	2	2	1	2	2	1	1	1	1	1	1	1	1
1447	Ferrimonas_balearica_DSM_9799	2	2	2	1	2	2	2	2	2	1	2	2	1	1	1	1	1	1	1	1
1448	Ferrimonas_lipolytica	2	2	2	1	2	2	2	2	2	1	2	2	1	1	1	1	1	1	1	1
1449	Ferriphaselus_amnicola	2	2	2	1	2	2	2	2	2	1	2	2	1	1	1	1	1	1	1	1
1450	Ferrovibrio_terrae	2	2	2	1	2	2	2	2	2	2	2	2	1	1	1	2	1	1	1	1
1451	Ferrovum_myxofaciens_stalactite_biofilm_	2	2	2	1	2	2	2	2	2	1	2	2	1	1	1	1	1	1	1	1
1452	Ferruginibacter_albus	2	2	2	1	2	2	2	2	2	1	2	2	1	1	1	1	1	1	1	1
1453	Ferruginibacter_lapsinanis	2	2	2	1	2	2	2	2	2	1	2	2	1	1	1	1	1	1	1	1
1454	Fervidibacillus_albus	2	2	2	1	2	2	2	2	2	1	2	2	1	1	1	1	1	1	1	1
1455	Fervidibacillus_halotolerans	2	2	2	1	2	2	2	2	2	1	2	2	1	1	1	1	1	1	1	1
1456	Fervidobacterium_nodosum_Rt17-B1	2	2	2	1	2	2	2	2	2	1	2	2	1	1	1	1	1	1	1	1
1457	Fervidobacterium_pennivorans_DSM_9078	2	2	2	1	2	2	2	2	2	1	2	2	1	1	1	1	1	1	1	1
1458	Fibrobacter_succinogenes_subsp._succinogenes_S85	2	2	2	1	2	2	2	2	2	1	2	2	1	1	1	1	1	1	1	1
1459	Fictibacillus_phosphorivorans	2	2	2	1	2	2	2	2	2	1	2	2	1	1	1	1	1	1	1	1
1460	Filifactor_alocis_ATCC_35896	2	2	2	1	2	2	2	2	2	1	2	2	1	1	1	1	1	1	1	1
1461	Filimonas_lacunae	2	2	2	1	2	2	2	2	2	1	2	2	1	1	1	1	1	1	1	1
1462	Fimbriimonas_ginsengisoli_Gsoil_348	2	2	2	1	2	2	2	2	2	2	2	2	1	1	1	1	1	1	1	2
1463	Flagellatimonas_centrodinii	2	2	2	1	2	2	2	2	2	1	2	2	1	1	2	1	1	1	1	1
1464	Flammeovirga_kamogawensis	2	2	2	1	2	2	2	2	2	1	2	2	1	1	2	1	1	1	1	1
1465	Flammeovirga_pectinis	2	2	2	1	2	2	2	2	2	1	2	2	1	1	2	1	1	1	1	1
1466	Flammeovirga_yaeyamensis	2	2	2	1	2	2	2	2	2	1	2	2	1	1	2	1	1	1	1	1
1467	Flaviflexus_ciconiae	2	2	2	1	2	2	2	2	2	1	2	2	2	2	2	1	2	2	1	1
1468	Flaviflexus_equikiangi	2	2	2	1	2	2	2	2	2	1	2	2	2	2	2	1	2	2	1	1
1469	Flaviflexus_salsibiostraticola	2	2	2	1	2	2	2	2	2	1	2	2	2	2	2	1	2	2	1	1
1470	Flavihumibacter_rivuli	2	2	2	1	2	2	2	2	2	1	2	2	1	1	1	1	1	1	1	1
1471	Flavisolibacter_ginsenosidimutans	2	2	2	1	2	2	2	2	2	1	2	2	1	1	1	1	1	1	1	1
1472	Flavisolibacter_tropicus	2	2	2	1	2	2	2	2	2	1	2	2	1	1	1	1	1	1	1	1
1473	Flavivirga_eckloniae	2	1	1	1	1	1	1	1	1	1	1	1	2	1	1	2	1	2	1	1
1474	Flavobacterium_album	2	1	1	1	1	1	1	1	1	1	1	1	2	2	1	2	1	2	1	1
1475	Flavobacterium_alkalisoli	2	1	1	1	1	1	1	1	1	1	1	1	2	2	1	2	1	2	1	1
1476	Flavobacterium_ammonificans	2	1	1	1	1	1	1	1	1	1	1	1	2	2	1	2	1	2	1	1
1477	Flavobacterium_ammoniigenes	2	1	1	1	1	1	1	1	1	1	1	1	2	2	1	2	1	2	1	1
1478	Flavobacterium_anhuiense	2	1	1	1	1	1	1	1	1	1	1	1	2	2	1	2	1	2	1	1
1479	Flavobacterium_arcticum	2	1	1	1	1	1	1	1	1	1	1	1	2	2	1	2	1	2	1	1
1480	Flavobacterium_azooxidireducens	2	1	1	1	1	1	1	1	1	1	1	1	2	2	1	2	1	2	1	1
1481	Flavobacterium_branchiophilum_FL-15	2	1	1	1	1	1	1	1	1	1	1	1	2	2	1	2	1	2	1	1
1482	Flavobacterium_channae	2	1	1	1	1	1	1	1	1	1	1	1	2	2	1	2	1	2	1	1
1483	Flavobacterium_collinsii	2	1	1	1	1	1	1	1	1	1	1	1	2	2	1	2	1	2	1	1
1484	Flavobacterium_columnare	2	1	1	1	1	1	1	1	1	1	1	1	2	1	1	2	1	2	1	1
1485	Flavobacterium_commune	2	1	1	1	1	1	1	1	1	1	1	1	2	2	1	2	1	2	1	1
1486	Flavobacterium_covae	2	1	1	1	1	1	1	1	1	1	1	1	2	1	1	2	1	2	1	1
1487	Flavobacterium_crassostreae	2	1	1	1	1	1	1	1	1	1	1	1	2	1	1	2	1	2	1	1
1488	Flavobacterium_crocinum	2	1	1	1	1	1	1	1	1	1	1	1	2	2	1	2	1	2	1	1
1489	Flavobacterium_cyclinae	2	1	1	1	1	1	1	1	1	1	1	1	2	2	1	2	1	2	1	1
1490	Flavobacterium_endoglycinae	2	1	1	1	1	1	1	1	1	1	1	1	2	2	1	2	1	2	1	1
1491	Flavobacterium_faecale	2	1	1	1	2	2	1	1	1	1	1	1	2	1	1	2	1	2	1	1
1492	Flavobacterium_fluviale	2	1	1	1	1	1	1	1	1	1	1	1	2	2	1	2	1	2	1	1
1493	Flavobacterium_gilvum	2	1	1	1	1	1	1	1	1	1	1	1	2	2	2	2	1	2	1	1
1494	Flavobacterium_humidisoli	2	1	1	1	1	1	1	1	1	1	1	1	2	2	1	2	1	2	1	1
1495	Flavobacterium_indicum_GPTSA100-9_DSM_17447	2	1	1	1	1	1	1	1	1	1	1	1	2	1	1	2	1	2	1	1
1496	Flavobacterium_inviolabile	2	1	1	1	1	1	1	1	1	1	1	1	2	1	1	2	1	2	1	1
1497	Flavobacterium_johnsoniae_UW101	2	1	1	1	2	2	1	1	1	1	1	1	2	2	1	2	1	2	1	1
1498	Flavobacterium_jumunjinense	2	1	1	1	1	1	1	1	1	1	1	1	2	1	1	2	1	2	1	1
1499	Flavobacterium_kingsejongi	2	1	1	1	1	1	1	1	1	1	1	1	2	2	1	2	1	2	1	1
1500	Flavobacterium_litorale	2	1	1	1	1	1	1	1	1	1	1	1	2	1	1	2	1	2	1	1
1501	Flavobacterium_magnum	2	1	1	1	1	1	1	1	1	1	1	1	2	2	1	2	1	2	1	1
1502	Flavobacterium_nackdongense	2	1	1	1	1	1	1	1	1	1	1	1	2	1	1	2	1	2	1	1
1503	Flavobacterium_nitrogenifigens	2	1	1	1	1	1	1	1	1	1	1	1	2	2	2	2	1	2	1	1
1504	Flavobacterium_pallidum	2	1	1	1	1	1	1	1	1	1	1	1	2	2	1	2	1	2	1	1
1505	Flavobacterium_panici	2	1	1	1	1	1	1	1	1	1	1	1	2	2	2	2	1	2	1	1
1506	Flavobacterium_psychrophilum	2	1	1	1	1	1	1	1	1	1	1	1	2	1	1	2	1	2	1	1
1507	Flavobacterium_sangjuense	2	1	1	1	1	1	1	1	1	1	1	1	2	2	1	2	1	2	1	1
1508	Flavobacterium_sediminilitoris	2	1	1	1	1	1	1	1	1	1	1	1	2	1	1	2	1	2	1	1
1509	Flavobacterium_sediminis	2	1	1	1	1	1	1	1	1	1	1	1	2	2	1	2	1	2	1	1
1510	Flavonifractor_plautii	2	2	2	1	2	2	2	2	2	1	2	2	1	1	1	2	1	1	1	1
1511	Flexistipes_sinusarabici_DSM_4947	2	2	2	1	2	2	2	2	2	1	2	2	1	1	1	1	1	1	1	1
1512	Flocculibacter_collagenilyticus	2	2	2	1	2	2	2	2	2	1	2	2	1	1	1	1	1	1	1	1
1513	Fluviibacter_phosphoraccumulans	2	2	2	1	2	2	2	2	2	1	2	2	1	1	1	1	1	1	1	1
1514	Fluviicola_taffensis_DSM_16823	2	2	2	1	2	2	2	2	2	1	2	2	2	1	1	2	1	2	1	1
1515	Formicincola_oecophyllae	2	2	2	1	2	2	2	2	2	1	2	2	1	1	1	1	1	1	1	1
1516	Formosa_sediminum	2	1	1	1	1	1	1	1	1	1	1	1	2	1	1	2	1	2	1	1
1517	Francisella_adeliensis	2	2	2	1	2	2	2	2	2	1	2	2	1	1	1	1	1	1	1	1
1518	Francisella_frigiditurris	2	2	2	1	2	2	2	2	2	1	2	2	1	1	1	1	1	1	1	1
1519	Francisella_halioticida	2	2	2	1	2	2	2	2	2	1	2	2	1	1	1	1	1	1	1	1
1520	Francisella_hispaniensis	2	2	2	1	2	2	2	2	2	1	2	2	1	1	1	1	1	1	1	1
1521	Francisella_marina	2	2	2	1	2	2	2	2	2	1	2	2	1	1	1	1	1	1	1	1
1522	Francisella_opportunistica	2	2	2	1	2	2	2	2	2	1	2	2	1	1	1	1	1	1	1	1
1523	Francisella_orientalis_LADL_07-285A	2	2	2	1	2	2	2	2	2	1	2	2	1	1	1	1	1	1	1	1
1524	Francisella_persica_ATCC_VR-331	2	2	2	1	2	2	2	2	2	1	2	2	1	1	1	1	1	1	1	1
1525	Francisella_philomiragia	2	2	2	1	2	2	2	2	2	1	2	2	1	1	1	1	1	1	1	1
1526	Francisella_salimarina	2	2	2	1	2	2	2	2	2	1	2	2	1	1	1	1	1	1	1	1
1527	Francisella_salina	2	2	2	1	2	2	2	2	2	1	2	2	1	1	1	1	1	1	1	1
1528	Francisella_tularensis_subsp._novicida_D9876	2	2	2	1	2	2	2	2	2	1	2	2	1	1	1	1	1	1	1	1
1529	Francisella_uliginis	2	2	2	1	2	2	2	2	2	1	2	2	1	1	1	1	1	1	1	1
1530	Frankia_alni_ACN14a	2	2	2	1	2	2	2	2	2	1	2	2	1	1	1	1	1	1	1	1
1531	Frankia_casuarinae	2	2	2	1	2	2	2	2	2	1	2	2	1	1	1	1	1	1	1	1
1532	Frateuria_aurantia_DSM_6220	2	2	2	1	2	2	2	2	2	1	2	2	1	1	1	1	1	1	1	1
1533	Frateuria_edaphi	2	2	2	1	2	2	2	2	2	1	2	2	1	1	1	1	1	1	1	1
1534	Frateuria_soli	2	2	2	1	2	2	2	2	2	1	2	2	1	1	1	1	1	1	1	1
1535	Frederiksenia_canicola	2	2	2	1	2	2	2	2	2	1	2	2	1	1	1	1	1	1	1	1
1536	Frigidibacter_mobilis	2	2	2	1	2	2	2	2	2	2	2	2	1	1	1	1	1	1	1	1
1537	Frigoriglobus_tundricola	2	2	2	1	2	2	2	2	2	1	2	2	1	1	1	1	1	1	1	1
1538	Frischella_perrara	2	2	2	1	2	2	2	2	2	1	2	2	1	1	1	1	1	1	1	1
1539	Fructilactobacillus_carniphilus	1	1	1	1	1	1	1	1	1	1	1	1	2	2	1	2	2	2	1	1
1540	Fructilactobacillus_cliffordii	1	1	1	1	1	1	1	1	1	1	1	1	2	2	1	2	2	2	1	1
1541	Fructilactobacillus_hinvesii	1	1	1	1	1	1	1	1	1	1	1	1	2	2	1	2	2	2	1	1
1542	Fructilactobacillus_ixorae	1	1	1	1	1	1	1	1	1	1	1	1	2	2	1	2	2	2	1	1
1543	Fructilactobacillus_lindneri	1	1	1	1	1	1	1	1	1	1	1	1	2	2	1	2	2	2	1	1
1544	Fructilactobacillus_myrtifloralis	1	1	1	1	1	1	1	1	1	1	1	1	2	2	1	2	2	2	1	1
1545	Fructilactobacillus_sanfranciscensis	1	1	1	1	1	1	1	1	1	1	1	1	2	2	1	2	2	2	1	1
1546	Fructobacillus_americanaquae	1	1	1	1	1	1	1	1	1	1	1	1	2	2	1	2	2	2	1	1
1547	Fuerstiella_marisgermanici	2	2	2	1	2	2	2	2	2	1	2	2	1	1	1	1	1	1	1	1
1548	Fulvivirga_lutea	2	2	2	1	2	2	2	2	2	1	2	2	1	1	1	1	1	1	1	1
1549	Furfurilactobacillus_rossiae	1	1	1	1	1	1	2	1	1	1	1	1	2	2	1	2	2	2	1	1
1550	Fuscovulum_blasticum	2	2	2	1	2	2	2	2	2	2	2	2	1	1	1	1	1	1	1	1
1551	Fusobacterium_animalis	2	2	2	1	2	2	2	2	2	1	2	2	1	1	1	1	1	1	1	1
1552	Fusobacterium_canifelinum	2	2	2	1	2	2	2	2	2	1	2	2	1	1	1	1	1	1	1	1
1553	Fusobacterium_gastrosuis	2	2	2	1	2	2	2	2	2	1	2	2	1	1	1	1	1	1	1	1
1554	Fusobacterium_gonidiaformans_ATCC_25563	2	2	2	1	2	2	2	2	2	1	2	2	1	1	1	1	1	1	1	1
1555	Fusobacterium_hwasookii_ChDC_F206	2	2	2	1	2	2	2	2	2	1	2	2	1	1	1	1	1	1	1	1
1556	Fusobacterium_mortiferum_ATCC_9817	2	2	2	1	2	2	2	2	2	1	2	2	1	1	1	1	1	1	1	1
1557	Fusobacterium_necrophorum_subsp._funduliforme	2	2	2	1	2	2	2	2	2	1	2	2	1	1	1	1	1	1	1	1
1558	Fusobacterium_nucleatum_subsp._nucleatum	2	2	2	1	2	2	2	2	2	1	2	2	1	1	1	1	1	1	1	1
1559	Fusobacterium_polymorphum	2	2	2	1	2	2	2	2	2	1	2	2	1	1	1	1	1	1	1	1
1560	Fusobacterium_pseudoperiodonticum	2	2	2	1	2	2	2	2	2	1	2	2	1	1	1	1	1	1	1	1
1561	Fusobacterium_sp._NSJ-57	2	2	2	1	2	2	2	2	2	1	2	2	1	1	1	1	1	1	1	1
1562	Fusobacterium_ulcerans	2	2	2	1	2	2	2	2	2	1	2	2	1	1	1	2	1	1	1	1
1563	Fusobacterium_varium_ATCC_27725	2	2	2	1	2	2	2	2	2	1	2	2	1	1	1	1	1	1	1	1
1564	Fusobacterium_vincentii	2	2	2	1	2	2	2	2	2	1	2	2	1	1	1	1	1	1	1	1
1565	Gallaecimonas_mangrovi	2	2	2	1	2	2	2	2	2	1	2	2	1	1	1	1	1	1	1	1
1566	Gallionella_capsiferriformans_ES-2	2	2	2	1	2	2	2	2	2	1	2	2	1	1	1	1	1	1	1	1
1567	Gemella_haemolysans	1	1	1	1	2	2	1	1	1	1	1	1	2	2	1	2	2	2	1	1
1568	Gemella_morbillorum	1	1	1	1	2	2	1	1	1	1	1	1	2	2	1	2	2	2	1	1
1569	Gemella_sanguinis	2	1	1	1	2	2	1	1	1	1	1	1	2	2	1	2	2	2	1	1
1570	Gemmata_massiliana	2	2	2	1	2	2	2	2	2	1	2	2	1	1	1	1	1	1	1	1
1571	Gemmatimonas_aurantiaca_T-27	2	2	2	1	2	2	2	2	2	1	2	2	1	1	1	1	1	1	1	1
1572	Gemmatimonas_groenlandica	2	2	2	1	2	2	2	2	2	1	2	2	1	1	1	1	1	1	1	1
1573	Gemmatimonas_phototrophica	2	2	2	1	2	2	2	2	2	1	2	2	1	1	1	1	1	1	1	1
1574	Gemmatirosa_kalamazoonensis	2	2	2	1	2	2	2	2	2	1	2	2	1	1	2	1	1	1	1	1
1575	Gemmobacter_aquarius	2	2	2	2	2	2	2	2	2	2	2	2	1	1	1	1	1	1	1	1
1576	Gemmobacter_fulva	2	2	2	1	2	2	2	2	2	2	2	2	1	1	1	1	1	1	1	1
1577	Geoalkalibacter_subterraneus	2	2	2	1	2	2	2	2	2	1	2	2	1	1	1	1	1	1	1	1
1578	Geobacillus_kaustophilus_HTA426	2	2	2	1	2	2	2	2	2	1	2	2	1	1	1	1	1	1	1	1
1579	Geobacillus_subterraneus	2	2	2	1	2	2	2	2	2	1	2	2	1	1	1	1	1	1	1	1
1580	Geobacillus_thermocatenulatus	2	2	2	1	2	2	2	2	2	1	2	2	1	1	1	1	1	1	1	1
1581	Geobacillus_thermodenitrificans	2	2	2	1	2	2	2	2	2	1	2	2	1	1	1	1	1	1	1	1
1582	Geobacillus_zalihae	2	2	2	1	2	2	2	2	2	1	2	2	1	1	1	1	1	1	1	1
1583	Geobacter_benzoatilyticus	2	2	2	1	2	2	2	2	2	1	2	2	1	1	1	1	1	1	1	1
1584	Geobacter_metallireducens_GS-15	2	2	2	1	2	2	2	2	2	1	2	2	1	1	1	1	1	1	1	1
1585	Geobacter_pickeringii	2	2	2	1	2	2	2	2	2	1	2	2	1	1	1	1	1	1	1	1
1586	Geobacter_sulfurreducens_PCA	2	2	2	1	2	2	2	2	2	1	2	2	1	1	1	1	1	1	1	1
1587	Geodermatophilus_obscurus_DSM_43160	2	2	2	1	2	2	2	2	2	1	2	2	1	1	1	1	1	1	1	1
1588	Geomonas_nitrogeniifigens	2	2	2	1	2	2	2	2	2	1	2	2	1	1	1	1	1	1	1	1
1589	Geomonas_oryzisoli	2	2	2	1	2	2	2	2	2	1	2	2	1	1	1	1	1	1	1	1
1590	Geomonas_paludis	2	2	2	1	2	2	2	2	2	1	2	2	1	1	1	1	1	1	1	1
1591	Geomonas_subterranea	2	2	2	1	2	2	2	2	2	1	2	2	1	1	1	1	1	1	1	1
1592	Georgenia_faecalis	2	2	2	1	2	2	2	2	2	1	2	2	1	1	1	1	1	1	1	1
1593	Georgenia_wutianyii	2	2	2	1	2	2	2	2	2	1	2	2	1	1	1	1	1	1	1	1
1594	Georgenia_yuyongxinii	2	2	2	1	2	2	2	2	2	1	2	2	1	1	1	1	1	1	1	1
1595	Georhizobium_profundi	2	2	2	2	2	2	2	2	2	2	2	2	1	1	1	1	1	1	1	1
1596	Geosporobacter_ferrireducens	2	2	2	2	2	2	2	2	2	1	2	2	1	1	1	1	1	1	1	1
1597	Geotalea_daltonii_FRC-32	2	2	2	1	2	2	2	2	2	1	2	2	1	1	1	1	1	1	1	1
1598	Geotalea_uraniireducens_Rf4	2	2	2	1	2	2	2	2	2	1	2	2	1	1	1	1	1	1	1	1
1599	Geovibrio_thiophilus	2	2	2	1	2	2	2	2	2	1	2	2	1	1	1	1	1	1	1	1
1600	Gephyromycinifex_aptenodytis	2	2	2	2	2	2	2	2	2	1	2	2	1	1	1	1	1	1	1	1
1601	Gibbsiella_quercinecans	2	2	2	1	2	2	2	2	2	1	2	2	1	1	1	1	1	1	1	1
1602	Gilliamella_apicola	2	2	2	2	2	2	2	2	2	1	2	2	1	1	1	1	1	1	1	1
1603	Gimesia_benthica	2	2	2	1	2	2	2	2	2	1	2	2	1	1	1	1	1	1	1	1
1604	Gimesia_maris	2	2	2	1	2	2	2	2	2	1	2	2	1	1	1	1	1	1	1	1
1605	Gimesia_panareensis	2	2	2	1	2	2	2	2	2	1	2	2	1	1	1	1	1	1	1	1
1606	Glaciecola_nitratireducens_FR1064	2	2	2	1	2	2	2	2	2	1	2	2	1	1	2	1	1	1	1	1
1607	Glaesserella_parasuis_Haemophilus_parasuis_	2	2	2	1	2	2	2	2	2	1	2	2	1	1	1	1	1	1	1	1
1608	Gleimia_hominis	2	2	2	1	2	2	2	2	2	1	2	2	1	1	1	1	1	1	1	1
1609	Gloeobacter_kilaueensis_JS1	2	2	2	1	2	2	2	2	2	1	2	2	1	2	1	1	1	1	1	1
1610	Gloeobacter_morelensis_MG652769	2	2	2	2	2	2	2	2	2	1	2	2	1	1	1	1	1	1	1	1
1611	Gloeobacter_violaceus_PCC_7421	2	2	2	2	2	2	2	2	2	1	2	2	1	1	1	1	1	1	1	1
1612	Gloeothece_citriformis_PCC_7424	2	2	2	1	2	2	2	2	2	1	2	2	1	1	1	1	1	1	1	1
1613	Gloeothece_verrucosa_PCC_7822	2	2	2	1	2	2	2	2	2	1	2	2	1	1	1	1	1	1	1	1
1614	Gluconacetobacter_diazotrophicus_PA1_5	2	2	2	1	2	2	2	2	2	2	2	2	1	1	1	1	1	1	1	1
1615	Gluconobacter_albidus	2	2	2	1	2	2	2	2	2	2	2	2	1	1	1	1	1	1	1	1
1616	Gluconobacter_oxydans_DSM_3504	2	2	2	1	2	2	2	2	2	2	2	2	1	1	1	1	1	1	1	1
1617	Gluconobacter_sphaericus	2	2	2	1	2	2	2	2	2	2	2	2	1	1	1	1	1	1	1	1
1618	Glutamicibacter_creatinolyticus	2	2	2	1	2	2	2	2	2	2	2	2	1	1	1	1	1	1	1	1
1619	Glutamicibacter_halophytocola	2	2	2	1	2	2	2	2	2	2	2	2	1	1	1	1	1	1	1	1
1620	Glutamicibacter_nicotianae	2	2	2	1	2	2	2	2	2	2	2	2	1	1	1	1	1	1	1	1
1621	Glutamicibacter_protophormiae	2	2	2	1	2	2	2	2	2	2	2	2	1	1	1	1	1	1	1	1
1622	Glycocaulis_alkaliphilus	2	2	2	1	2	2	2	2	2	2	2	2	1	1	2	1	1	1	1	1
1623	Gordonia_alkanivorans	2	2	2	1	2	2	2	2	2	1	2	2	1	1	1	1	1	1	1	1
1624	Gordonia_amarae	2	2	2	1	2	2	2	2	2	1	2	2	1	1	1	1	1	1	1	1
1625	Gordonia_amicalis	2	2	2	1	2	2	2	2	2	1	2	2	1	1	1	1	1	1	1	1
1626	Gordonia_bronchialis_DSM_43247	2	2	2	1	2	2	2	2	2	1	2	2	1	1	1	1	1	1	1	1
1627	Gordonia_hongkongensis	2	2	2	1	2	2	2	2	2	1	2	2	1	1	1	1	1	1	1	1
1628	Gordonia_insulae	2	2	2	1	2	2	2	2	2	1	2	2	1	1	1	1	1	1	1	1
1629	Gordonia_iterans	2	2	2	1	2	2	2	2	2	1	2	2	1	1	1	1	1	1	1	1
1630	Gordonia_jinghuaiqii	2	2	2	1	2	2	2	2	2	1	2	2	1	1	1	1	1	1	1	1
1631	Gordonia_mangrovi	2	2	2	1	2	2	2	2	2	1	2	2	1	1	1	1	1	1	1	1
1632	Gordonia_otitidis	2	2	2	1	2	2	2	2	2	1	2	2	1	1	1	1	1	1	1	1
1633	Gordonia_phthalatica	2	2	2	1	2	2	2	2	2	1	2	2	1	1	1	1	1	1	1	1
1634	Gordonia_polyisoprenivorans_VH2	2	2	2	1	2	2	2	2	2	1	2	2	1	1	1	1	1	1	1	1
1635	Gordonia_pseudamarae	2	2	2	1	2	2	2	2	2	1	2	2	1	1	1	1	1	1	1	1
1636	Gordonia_rubripertincta	2	2	2	1	2	2	2	2	2	1	2	2	1	1	1	1	1	1	1	1
1637	Gordonia_zhaorongruii	2	2	2	1	2	2	2	2	2	1	2	2	1	1	1	1	1	1	1	1
1638	Gottschalkia_acidurici_9a	2	2	2	1	2	2	2	2	2	1	2	2	1	1	1	1	1	1	1	1
1639	Gracilibacillus_salitolerans	2	2	2	1	2	2	2	2	2	1	2	2	1	1	1	1	1	1	1	1
1640	Gracilinema_caldarium_DSM_7334	2	2	2	1	2	2	2	2	2	1	2	2	1	1	1	1	1	1	1	1
1641	Granulibacter_bethesdensis	2	2	2	1	2	2	2	2	2	2	2	2	1	1	1	1	1	1	1	1
1642	Granulicatella_adiacens	1	1	1	1	2	2	1	1	1	1	1	1	2	2	1	2	2	2	1	1
1643	Granulicella_mallensis_MP5ACTX8	2	2	2	1	2	2	2	2	2	1	2	2	1	1	1	1	1	1	1	1
1644	Granulicella_tundricola_MP5ACTX9	2	2	2	1	2	2	2	2	2	1	2	2	1	1	1	1	1	1	1	1
1645	Granulosicoccus_antarcticus_IMCC3135	2	2	2	2	2	2	2	2	2	1	2	2	1	1	1	1	1	1	1	1
1646	Grimontia_hollisae	2	2	2	1	2	2	2	2	2	1	2	2	1	1	1	1	1	1	1	1
1647	Gryllotalpicola_protaetiae	2	2	2	1	2	2	2	2	2	2	2	2	1	1	1	1	1	1	1	1
1648	Gudongella_oleilytica	1	2	1	2	2	2	2	2	2	1	2	2	1	1	1	1	1	1	1	1
1649	Gulosibacter_molinativorax	2	2	2	1	2	2	2	2	2	2	2	2	2	2	2	1	2	2	1	1
1650	Gymnodinialimonas_ceratoperidinii	2	2	2	1	2	2	2	2	2	2	2	2	1	1	1	1	1	1	1	1
1651	Gynuella_sunshinyii_YC6258	2	2	2	1	2	2	2	2	2	1	2	2	2	2	2	1	1	1	1	1
1652	Haematobacter_massiliensis	2	2	2	1	2	2	2	2	2	2	2	2	1	1	1	1	1	1	1	1
1653	Haematospirillum_jordaniae	2	2	2	1	2	2	2	2	2	2	2	2	1	1	1	1	1	1	1	1
1654	Haemophilus_aegyptius	2	2	2	1	2	2	2	2	2	1	2	2	1	1	1	1	1	1	1	1
1655	Haemophilus_ducreyi	2	2	2	1	2	2	2	2	2	1	2	2	1	1	1	1	1	1	1	1
1656	Haemophilus_haemolyticus	2	2	2	1	2	2	2	2	2	1	2	2	1	1	1	1	1	1	1	1
1657	Haemophilus_influenzae	2	2	2	1	2	2	2	2	2	1	2	2	1	1	1	1	1	1	1	1
1658	Haemophilus_parahaemolyticus	2	2	2	1	2	2	2	2	2	1	2	2	1	1	1	1	1	1	1	1
1659	Haemophilus_pittmaniae	2	2	2	1	2	2	2	2	2	1	2	2	1	1	1	1	1	1	1	1
1660	Hafnia_alvei	2	2	2	1	2	2	2	2	2	1	2	2	1	1	1	1	1	1	1	1
1661	Hafnia_paralvei	2	2	2	1	2	2	2	2	2	1	2	2	1	1	1	1	1	1	1	1
1662	Hahella_chejuensis_KCTC_2396	2	2	2	1	2	2	2	2	2	1	2	2	1	1	1	1	1	1	1	1
1663	Halalkalibacterium_halodurans	2	2	2	2	2	2	2	2	2	1	2	2	1	1	1	1	1	1	1	1
1664	Halanaerobium_hydrogeniformans	2	2	1	2	2	2	2	2	2	1	2	2	1	1	1	1	1	1	1	1
1665	Halanaerobium_praevalens_DSM_2228	2	2	2	1	2	2	2	2	2	1	2	2	1	1	1	1	1	1	1	1
1666	Halarcobacter_anaerophilus	2	2	2	1	2	2	2	2	2	2	2	2	1	1	1	1	1	1	1	1
1667	Halarcobacter_bivalviorum_Arcobacter_bivalviorum_	2	2	2	1	2	2	2	2	2	2	2	2	1	1	1	1	1	1	1	1
1668	Halarcobacter_ebronensis_Arcobacter_ebronensis_	2	2	2	1	2	2	2	2	2	2	2	2	1	1	1	1	1	1	1	1
1669	Haliangium_ochraceum_DSM_14365	1	1	1	1	2	2	1	1	1	1	1	1	2	2	1	2	2	2	1	1
1670	Halioglobus_maricola	2	2	2	1	2	2	2	2	2	1	2	2	1	1	2	1	1	1	1	1
1671	Haliscomenobacter_hydrossis_DSM_1100	1	1	1	1	1	1	1	1	1	1	1	1	2	1	1	2	1	2	1	1
1672	Halobacillus_halophilus_DSM_2266	2	2	2	1	2	2	2	2	2	2	2	2	1	1	1	1	1	1	1	1
1673	Halobacillus_mangrovi	2	2	2	1	2	2	2	2	2	2	2	2	1	1	1	1	1	1	1	1
1674	Halobacteriovorax_marinus_SJ	1	1	1	1	1	1	1	1	1	1	1	1	2	1	1	2	1	2	1	1
1675	Halobacteroides_halobius_DSM_5150	2	2	2	1	2	2	2	2	2	1	2	2	1	1	1	1	1	1	1	1
1676	Halomicronema_hongdechloris_C2206	2	2	2	1	2	2	2	2	2	1	2	2	1	1	1	1	1	1	1	1
1677	Halomonas_aestuarii	2	2	2	1	2	2	2	2	2	1	2	2	1	1	1	1	1	1	1	1
1678	Halomonas_alkaliphila	2	2	2	2	2	2	2	2	2	1	2	2	1	1	1	1	1	1	1	1
1679	Halomonas_beimenensis	2	2	2	1	2	2	2	2	2	1	2	2	1	1	1	1	1	1	1	1
1680	Halomonas_binhaiensis	2	2	2	2	2	2	2	2	2	1	2	2	1	1	1	2	1	1	1	1
1681	Halomonas_chromatireducens	2	2	2	1	2	2	2	2	2	1	2	2	1	1	1	1	1	1	1	1
1682	Halomonas_elongata_DSM_2581	2	2	2	1	2	2	2	2	2	1	2	2	1	1	1	1	1	1	1	1
1683	Halomonas_huangheensis	2	2	2	2	2	2	2	2	2	1	2	2	1	1	1	2	1	1	1	1
1684	Halomonas_hydrothermalis	2	2	2	1	2	2	2	2	2	1	2	2	1	1	1	2	1	1	1	1
1685	Halomonas_piezotolerans	2	2	2	1	2	2	2	2	2	1	2	2	1	1	1	1	1	1	1	1
1686	Halomonas_profundi	2	2	2	1	2	2	2	2	2	1	2	2	1	1	1	1	1	1	1	1
1687	Halomonas_qaidamensis	2	2	2	1	2	2	2	2	2	1	2	2	1	1	1	1	1	1	1	1
1688	Halomonas_socia	2	2	2	1	2	2	2	2	2	1	2	2	1	1	1	1	1	1	1	1
1689	Halomonas_sulfidivorans	2	2	2	1	2	2	2	2	2	1	2	2	1	1	1	1	1	1	1	1
1690	Halomonas_sulfidoxydans	2	2	2	1	2	2	2	2	2	1	2	2	1	1	1	1	1	1	1	1
1691	Halomonas_tianxiuensis	2	2	2	2	2	2	2	2	2	1	2	2	1	1	1	2	1	1	1	1
1692	Halomonas_titanicae	2	2	2	2	2	2	2	2	2	1	2	2	1	1	1	2	1	1	1	1
1693	Halopseudomonas_nanhaiensis	2	2	2	2	2	2	2	2	2	1	2	2	1	1	1	1	1	1	1	1
1694	Halorhodospira_halochloris	2	2	2	1	2	2	2	2	2	1	2	2	1	1	1	1	1	1	2	2
1695	Halorhodospira_halophila_SL1	2	2	2	1	2	2	2	2	2	1	2	2	1	1	1	1	1	1	2	2
1696	Halothermothrix_orenii_H_168	2	2	2	1	2	2	2	2	2	1	2	2	1	1	1	1	1	1	1	1
1697	Halothiobacillus_neapolitanus_c2	2	2	2	1	2	2	2	2	2	1	2	2	1	1	1	1	1	1	1	1
1698	Hankyongella_ginsenosidimutans	2	2	2	1	2	2	1	2	2	1	2	2	1	1	1	1	1	1	1	1
1699	Haploplasma_axanthum	1	1	1	1	2	2	1	1	1	1	1	1	2	1	1	1	2	2	1	1
1700	Hartmannibacter_diazotrophicus	2	2	2	1	2	2	2	2	2	2	2	2	1	1	1	1	1	1	1	1
1701	Hathewaya_histolytica_Clostridium_histolyticum_	2	2	2	1	2	2	2	2	2	1	2	2	1	1	1	1	1	1	1	1
1702	Helicobacter_acinonychis_str._Sheeba	2	2	2	1	2	2	2	2	2	2	2	2	1	1	1	1	1	1	1	1
1703	Helicobacter_apodemus	2	2	2	1	2	2	2	2	2	2	2	2	1	1	1	1	1	1	1	1
1704	Helicobacter_cetorum_MIT_99-5656	2	2	2	1	2	2	2	2	2	2	2	2	1	1	1	1	1	1	1	1
1705	Helicobacter_cholecystus	2	2	2	1	2	2	2	2	2	2	2	2	1	1	1	1	1	1	1	1
1706	Helicobacter_cinaedi_PAGU611	2	2	2	1	2	2	2	2	2	2	2	2	1	1	1	1	1	1	1	1
1707	Helicobacter_enhydrae	2	2	2	1	2	2	2	2	2	2	2	2	1	1	1	1	1	1	1	1
1708	Helicobacter_felis_ATCC_49179	2	2	2	1	2	2	2	2	2	2	2	2	1	1	1	1	1	1	1	1
1709	Helicobacter_hepaticus_ATCC_51449	2	2	2	1	2	2	2	2	2	2	2	2	1	1	1	1	1	1	1	1
1710	Helicobacter_himalayensis	2	2	2	1	2	2	2	2	2	2	2	2	1	1	1	1	1	1	1	1
1711	Helicobacter_mustelae	2	2	2	1	2	2	2	2	2	2	2	2	1	1	1	1	1	1	1	1
1712	Helicobacter_pylori	2	2	2	1	2	2	2	2	2	2	2	2	1	1	1	1	1	1	1	1
1713	Helicobacter_suis	2	2	2	1	2	2	2	2	2	2	2	2	1	1	1	1	1	1	1	1
1714	Helicobacter_typhlonius	2	2	2	1	2	2	2	2	2	2	2	2	1	1	1	1	1	1	1	1
1715	Helicobacter_winghamensis	2	2	2	1	2	2	2	2	2	2	2	2	1	1	1	1	1	1	1	1
1716	Heliomicrobium_modesticaldum_Ice1	2	2	2	1	2	2	2	2	2	2	2	2	1	1	1	1	1	1	1	1
1717	Heliorestis_convoluta	2	2	2	1	2	2	2	2	2	2	2	2	1	1	1	1	1	1	1	1
1718	Herbaspirillum_hiltneri_N3	2	2	2	2	2	2	2	2	2	1	2	2	1	1	1	2	1	1	1	1
1719	Herbaspirillum_huttiense	2	2	2	1	2	2	2	2	2	1	2	2	1	1	1	2	1	1	1	1
1720	Herbaspirillum_robiniae	2	2	2	2	2	2	2	2	2	1	2	2	1	1	1	2	1	1	1	1
1721	Herbaspirillum_rubrisubalbicans_M1	2	2	2	1	2	2	2	2	2	1	2	2	1	1	1	2	1	1	1	1
1722	Herbaspirillum_seropedicae	2	2	2	1	2	2	2	2	2	1	2	2	1	1	1	2	1	1	1	1
1723	Herbinix_luporum	2	2	2	1	2	2	2	2	2	1	2	2	1	1	1	1	1	1	1	1
1724	Herminiimonas_arsenitoxidans	2	2	2	1	2	2	2	2	2	1	2	2	1	1	1	1	1	1	1	1
1725	Heyndrickxia_vini	2	2	2	1	2	2	2	2	2	1	2	2	1	1	1	2	1	1	1	1
1726	Hippea_maritima_DSM_10411	2	2	2	1	2	2	2	2	2	1	2	2	1	1	1	1	1	1	1	1
1727	Hirschia_baltica_ATCC_49814	2	2	2	2	2	2	2	2	2	2	2	2	1	1	1	1	1	1	1	1
1728	Histophilus_somni_2336	2	2	2	1	2	2	2	2	2	1	2	2	1	1	1	1	1	1	1	1
1729	Horticoccus_luteus	2	2	2	1	2	2	2	2	2	1	2	2	1	1	1	1	1	1	1	1
1730	Hoylesella_buccalis	2	2	2	1	2	2	2	2	2	1	2	2	1	1	1	1	1	1	1	1
1731	Hoyosella_subflava_DQS3-9A1	2	2	2	1	2	2	2	2	2	1	2	2	1	1	1	1	1	1	1	1
1732	Humibacter_ginsenosidimutans	2	1	1	1	2	2	2	2	2	2	2	2	1	1	1	1	1	1	1	1
1733	Humisphaera_borealis	2	2	2	1	2	2	2	2	2	1	2	2	1	1	1	1	1	1	1	1
1734	Hydrocarboniclastica_marina	2	2	2	1	2	2	2	2	2	1	2	2	1	1	1	1	1	1	1	1
1735	Hydrogenimonas_urashimensis	2	2	2	1	2	2	2	2	2	2	2	2	1	1	1	1	1	1	1	1
1736	Hydrogenobacter_thermophilus_TK-6	2	2	2	1	2	2	2	2	2	1	2	2	1	1	1	1	1	1	1	1
1737	Hydrogenophaga_crassostreae	2	2	2	2	2	2	2	2	2	1	2	2	1	1	1	2	1	1	1	1
1738	Hydrogenophaga_crocea	2	2	2	1	2	2	2	2	2	1	2	2	1	1	1	2	1	1	1	1
1739	Hydrogenophaga_pseudoflava	2	2	2	2	2	2	2	2	2	1	2	2	1	1	1	1	1	1	1	1
1740	Hydrogenophilus_thermoluteolus	2	2	2	1	2	2	2	2	2	1	2	2	1	1	1	1	1	1	1	1
1741	Hydrogenovibrio_crunogenus	1	1	1	1	2	2	1	1	1	1	1	1	2	2	2	1	2	2	1	1
1742	Hydrogenovibrio_marinus	1	1	1	1	2	2	1	1	1	1	1	1	2	2	2	1	2	2	1	1
1743	Hydrogenovibrio_thermophilus	1	1	1	1	2	2	1	1	1	1	1	1	2	2	2	1	2	2	1	1
1744	Hymenobacter_baengnokdamensis	2	2	2	1	2	2	2	2	2	1	2	2	1	1	2	1	1	1	1	1
1745	Hymenobacter_jejuensis	2	2	2	2	2	2	2	2	2	1	2	2	1	1	2	1	1	1	1	1
1746	Hymenobacter_monticola	2	2	2	1	2	2	2	2	2	1	2	2	1	1	2	1	1	1	1	1
1747	Hymenobacter_nivis	2	2	2	2	2	2	2	2	2	1	2	2	1	1	2	1	1	1	1	1
1748	Hymenobacter_oligotrophus	2	2	2	2	2	2	2	2	2	1	2	2	1	1	2	1	1	1	1	1
1749	Hymenobacter_psoromatis	2	2	2	1	2	2	2	2	2	1	2	2	1	1	2	1	1	1	1	1
1750	Hymenobacter_radiodurans	2	2	2	1	2	2	2	2	2	1	2	2	1	1	2	1	1	1	1	1
1751	Hymenobacter_sedentarius	2	2	2	1	2	2	2	2	2	1	2	2	1	1	2	1	1	1	1	1
1752	Hymenobacter_sp._TS19	2	2	2	1	2	2	2	2	2	1	2	2	1	1	2	1	1	1	1	1
1753	Hymenobacter_swuensis_DY53	2	2	2	2	2	2	2	2	2	1	2	2	1	1	2	1	1	1	1	1
1754	Hymenobacter_tibetensis	2	2	2	2	2	2	2	2	2	1	2	2	1	1	2	1	1	1	1	1
1755	Hymenobacter_yonginensis	2	2	2	2	2	2	2	2	2	1	2	2	1	1	2	1	1	1	1	1
1756	Hypericibacter_adhaerens	2	2	2	1	2	2	2	2	2	2	2	2	1	1	1	2	1	1	1	1
1757	Hypericibacter_terrae	2	2	2	1	2	2	2	2	2	2	2	2	1	1	1	1	1	1	1	1
1758	Hyphococcus_flavus	2	2	2	1	2	2	2	2	2	2	2	2	1	1	1	1	1	1	1	1
1759	Hyphomicrobium_denitrificans_ATCC_51888	2	2	2	1	2	2	2	2	2	2	2	2	1	1	1	1	1	1	1	1
1760	Hyphomicrobium_nitrativorans_NL23	2	2	2	1	2	2	1	2	2	2	2	2	1	1	1	1	1	1	1	1
1761	Hyphomonas_neptunium_ATCC_15444	2	2	2	1	2	2	2	2	2	2	2	2	1	1	1	1	1	1	1	1
1762	Iamia_majanohamensis	2	2	2	1	2	2	2	2	2	1	2	2	1	1	1	1	1	1	1	1
1763	Ichthyobacterium_seriolicida	1	1	1	1	1	1	1	1	1	1	1	1	2	2	1	2	1	2	1	1
1764	Ideonella_dechloratans	2	2	2	1	2	2	2	2	2	1	2	2	1	1	1	1	1	1	1	1
1765	Idiomarina_abyssalis	2	2	2	1	2	2	2	2	2	1	2	2	1	1	1	1	1	1	1	1
1766	Idiomarina_loihiensis_L2TR	2	2	2	1	2	2	2	2	2	1	2	2	1	1	1	1	1	1	1	1
1767	Ignavibacterium_album_JCM_16511	2	2	2	1	2	2	2	2	2	1	2	2	1	1	1	1	1	1	1	1
1768	Ignavigranum_ruoffiae	1	1	1	1	2	2	1	1	1	1	1	1	2	2	1	2	2	2	1	1
1769	Ilumatobacter_coccineus_YM16-304	2	2	2	1	2	2	2	2	2	1	2	2	1	1	1	1	1	1	1	1
1770	Ilyobacter_polytropus_DSM_2926	2	2	2	1	2	2	2	2	2	1	2	2	1	1	1	1	1	1	1	1
1771	Immundisolibacter_cernigliae	2	2	2	1	2	2	2	2	2	1	2	2	1	1	1	1	1	1	2	2
1772	Imtechella_halotolerans	2	1	1	1	1	1	1	1	1	1	1	1	2	1	1	2	1	2	1	1
1773	Indioceanicola_profundi	2	2	2	2	2	2	2	2	2	2	2	2	1	1	1	1	1	1	1	1
1774	Inhella_inkyongensis	2	2	2	1	2	2	2	2	2	1	2	2	1	1	1	1	1	1	1	1
1775	Intestinibaculum_porci	2	2	2	1	2	2	2	2	2	1	2	2	1	1	1	1	1	1	1	1
1776	Intrasporangium_calvum_DSM_43043	2	2	2	1	2	2	2	2	2	1	2	2	1	1	1	1	1	1	1	1
1777	Iocasia_fonsfrigidae	2	2	2	1	2	2	2	2	2	1	2	2	1	1	1	1	1	1	1	1
1778	Iodobacter_ciconiae	2	2	2	1	2	2	2	2	2	1	2	2	1	1	1	1	1	1	1	1
1779	Isoalcanivorax_pacificus_W11-5	2	2	2	1	2	2	2	2	2	1	2	2	1	1	1	2	1	1	1	1
1780	Isoptericola_dokdonensis_DS-3	2	2	2	1	2	2	2	2	2	1	2	2	2	2	2	1	2	2	1	1
1781	Isoptericola_variabilis_225	2	2	2	1	2	2	2	2	2	1	2	2	1	1	1	1	1	1	1	1
1782	Isorropodon_fossajaponicum_endosymbiont_JTNG4	2	2	2	1	2	2	2	2	2	1	2	2	1	1	1	1	1	1	1	1
1783	Isosphaera_pallida_ATCC_43644	2	2	2	1	2	2	2	2	2	1	2	2	1	1	1	1	1	1	1	1
1784	Janibacter_indicus	2	2	2	1	2	2	2	2	2	1	2	2	1	1	1	1	1	1	1	1
1785	Janibacter_melonis	2	2	2	1	2	2	2	2	2	1	2	2	1	1	1	1	1	1	1	1
1786	Janthinobacterium_agaricidamnosum_NBRC_102515_DSM_9628	2	2	2	1	2	2	2	2	2	1	2	2	1	1	1	1	1	1	1	1
1787	Janthinobacterium_lividum	2	2	2	1	2	2	2	2	2	1	2	2	1	1	1	1	1	1	1	1
1788	Janthinobacterium_svalbardensis	2	2	2	1	2	2	2	2	2	1	2	2	1	1	1	1	1	1	1	1
1789	Janthinobacterium_tructae	2	2	2	1	2	2	2	2	2	1	2	2	1	1	1	1	1	1	1	1
1790	Jatrophihabitans_telluris	2	2	2	1	2	2	2	2	2	1	2	2	1	1	1	1	1	1	1	1
1791	Jejubacter_calystegiae	2	2	2	1	2	2	2	2	2	1	2	2	1	1	1	1	1	1	1	1
1792	Jeotgalibaca_arthritidis	1	1	1	1	2	2	2	1	1	1	1	1	2	2	1	2	2	2	1	1
1793	Jeotgalibaca_ciconiae	1	1	1	1	2	2	2	1	1	1	1	1	2	2	1	2	2	2	1	1
1794	Jeotgalibaca_porci	1	1	1	1	2	2	2	1	1	1	1	1	2	2	1	2	2	2	1	1
1795	Jeotgalibacillus_malaysiensis	2	2	2	2	2	2	2	2	2	1	2	2	1	1	1	1	1	1	1	1
1796	Jinshanibacter_zhutongyuii	2	2	2	1	2	2	2	2	2	1	2	2	1	1	2	1	1	1	1	1
1797	Jonesia_denitrificans	2	2	2	1	2	2	2	2	2	1	2	2	1	1	1	1	1	1	1	1
1798	Kaistella_antarctica	1	1	1	1	1	1	1	1	1	1	1	1	2	1	1	2	1	2	1	1
1799	Kaistella_carnis	1	1	1	1	1	1	1	1	1	1	1	1	2	1	1	2	1	2	1	1
1800	Kaistella_jeonii	1	1	1	1	1	1	1	1	1	1	1	1	2	1	1	2	1	2	1	1
1801	Kangiella_geojedonensis	2	2	2	1	2	2	2	2	2	1	2	2	1	1	1	1	1	1	1	1
1802	Kangiella_koreensis_DSM_16069	2	2	2	1	2	2	2	2	2	1	2	2	1	1	1	1	1	1	1	1
1803	Kangiella_profundi	2	2	2	1	2	2	2	2	2	1	2	2	1	1	1	1	1	1	1	1
1804	Kangiella_sediminilitoris	2	2	2	1	2	2	2	2	2	1	2	2	1	1	1	1	1	1	1	1
1805	Kaustia_mangrovi	2	2	2	2	2	2	2	2	2	2	2	2	1	1	1	2	1	1	1	1
1806	Keratinibaculum_paraultunense	1	2	1	2	2	2	2	2	2	1	2	2	1	1	1	1	1	1	1	1
1807	Ketobacter_alkanivorans	2	2	2	1	2	2	2	2	2	1	2	2	1	1	2	1	1	1	1	1
1808	Ketogulonicigenium_robustum	2	2	2	1	2	2	2	2	2	2	2	2	1	1	1	1	1	1	1	1
1809	Ketogulonicigenium_vulgare	2	2	2	1	2	2	2	2	2	2	2	2	1	1	1	1	1	1	1	1
1810	Kibdelosporangium_phytohabitans	2	2	2	1	2	2	2	2	2	1	2	2	1	1	1	1	1	1	1	1
1811	Kineobactrum_salinum	2	2	2	1	2	2	2	2	2	1	2	2	1	1	1	1	1	1	1	1
1812	Kineococcus_radiotolerans_SRS30216_ATCC_BAA-149	2	2	2	2	2	2	2	2	2	1	2	2	1	1	1	1	1	1	1	1
1813	Kingella_oralis	2	2	2	1	2	2	2	2	2	1	2	2	1	1	1	1	1	1	1	1
1814	Kiritimatiella_glycovorans	1	1	1	1	2	2	1	1	1	1	1	1	2	2	2	1	2	2	1	1
1815	Kitasatospora_aureofaciens	2	2	2	1	2	2	2	2	2	1	2	2	1	1	1	1	1	1	1	1
1816	Kitasatospora_setae_KM-6054	2	2	2	1	2	2	2	2	2	1	2	2	1	1	1	1	1	1	1	1
1817	Klebsiella_aerogenes	2	2	2	1	2	2	2	2	2	1	2	2	1	1	1	1	1	1	1	1
1818	Klebsiella_africana	2	2	2	1	2	2	2	2	2	1	2	2	1	1	1	1	1	1	1	1
1819	Klebsiella_huaxiensis	2	2	2	1	2	2	2	2	2	1	2	2	1	1	1	1	1	1	1	1
1820	Klebsiella_michiganensis	2	2	2	1	2	2	2	2	2	1	2	2	1	1	1	1	1	1	1	1
1821	Klebsiella_oxytoca	2	2	2	1	2	2	2	2	2	1	2	2	1	1	1	1	1	1	1	1
1822	Klebsiella_pasteurii	2	2	2	1	2	2	2	2	2	1	2	2	1	1	1	1	1	1	1	1
1823	Klebsiella_pneumoniae_subsp._pneumoniae_HS11286	2	2	2	1	2	2	2	2	2	1	2	2	1	1	1	1	1	1	1	1
1824	Klebsiella_quasipneumoniae	2	2	2	1	2	2	2	2	2	1	2	2	1	1	1	1	1	1	1	1
1825	Klebsiella_variicola	2	2	2	1	2	2	2	2	2	1	2	2	1	1	1	1	1	1	1	1
1826	Kluyvera_ascorbata	2	2	2	1	2	2	2	2	2	1	2	2	1	1	1	1	1	1	1	1
1827	Kluyvera_intermedia	2	2	2	1	2	2	2	2	2	1	2	2	1	1	1	1	1	1	1	1
1828	Kocuria_flava	2	2	2	1	2	2	2	2	2	1	2	2	1	1	1	1	1	1	1	1
1829	Kocuria_indica	2	2	2	1	2	2	2	2	2	1	2	2	1	1	1	1	1	1	1	1
1830	Kocuria_palustris	2	2	2	1	2	2	2	2	2	1	2	2	1	1	1	1	1	1	1	1
1831	Koleobacter_methoxysyntrophicus	2	2	2	2	2	2	2	2	2	1	2	2	1	1	1	2	1	1	1	1
1832	Komagataeibacter_europaeus	2	2	2	1	2	2	2	2	2	2	2	2	1	1	1	1	1	1	1	1
1833	Komagataeibacter_medellinensis_NBRC_3288	2	2	2	1	2	2	2	2	2	2	2	2	1	1	1	1	1	1	1	1
1834	Komagataeibacter_nataicola	2	2	2	1	2	2	2	2	2	2	2	2	1	1	1	1	1	1	1	1
1835	Komagataeibacter_rhaeticus	2	2	2	1	2	2	2	2	2	2	2	2	1	1	1	1	1	1	1	1
1836	Komagataeibacter_saccharivorans	2	2	2	1	2	2	2	2	2	2	2	2	1	1	1	1	1	1	1	1
1837	Kordia_antarctica	2	1	1	1	1	1	1	1	1	1	1	1	2	2	1	2	1	2	1	1
1838	Kordiimonas_pumila	2	2	2	1	2	2	2	2	2	2	2	2	2	2	1	2	1	1	1	1
1839	Kosakonia_arachidis	2	2	2	1	2	2	2	2	2	1	2	2	1	1	1	1	1	1	1	1
1840	Kosakonia_cowanii	2	2	2	1	2	2	2	2	2	1	2	2	1	1	2	1	1	1	1	1
1841	Kosakonia_oryzae	2	2	2	1	2	2	2	2	2	1	2	2	1	1	1	1	1	1	1	1
1842	Kosakonia_oryzendophytica	2	2	2	1	2	2	2	2	2	1	2	2	1	1	1	1	1	1	1	1
1843	Kosakonia_pseudosacchari	2	2	2	1	2	2	2	2	2	1	2	2	1	1	1	1	1	1	1	1
1844	Kosakonia_radicincitans	2	2	2	1	2	2	2	2	2	1	2	2	1	1	1	1	1	1	1	1
1845	Kosakonia_sacchari	2	2	2	1	2	2	2	2	2	1	2	2	1	1	1	1	1	1	1	1
1846	Kosmotoga_olearia_TBF_19.5.1	2	2	2	1	2	2	2	2	2	1	2	2	1	1	1	1	1	1	1	1
1847	Kosmotoga_pacifica	2	2	2	1	2	2	2	2	2	1	2	2	1	1	1	1	1	1	1	1
1848	Kovacikia_minuta_CCNUW1	2	2	2	2	2	2	2	2	2	1	2	2	1	1	1	1	1	1	1	1
1849	Kozakia_baliensis	2	2	2	1	2	2	2	2	2	2	2	2	1	1	1	1	1	1	1	1
1850	Kribbella_flavida_DSM_17836	2	2	2	1	2	2	2	2	2	1	2	2	1	1	1	1	1	1	1	1
1851	Kribbella_qitaiheensis	2	2	2	1	2	2	2	2	2	1	2	2	1	1	1	1	1	1	1	1
1852	Kroppenstedtia_eburnea	2	2	2	1	2	2	2	2	2	1	2	2	1	1	1	1	1	1	1	1
1853	Kroppenstedtia_pulmonis	2	2	2	1	2	2	2	2	2	1	2	2	1	1	1	1	1	1	1	1
1854	Ktedonosporobacter_rubrisoli	2	2	2	2	2	2	2	2	2	1	2	2	1	1	1	1	1	1	1	1
1855	Kushneria_konosiri	2	2	2	1	2	2	2	2	2	1	2	2	1	1	1	1	1	1	1	1
1856	Kushneria_marisflavi	2	2	2	1	2	2	2	2	2	1	2	2	1	1	1	1	1	1	1	1
1857	Kushneria_phosphatilytica	2	2	2	2	2	2	2	2	2	1	2	2	1	1	1	1	1	1	1	1
1858	Kutzneria_albida_DSM_43870	2	2	2	1	2	2	2	2	2	1	2	2	1	1	1	1	1	1	1	1
1859	Kutzneria_chonburiensis	2	2	2	1	2	2	2	2	2	1	2	2	1	2	1	1	1	1	1	1
1860	Kyrpidia_spormannii	2	2	2	1	2	2	2	2	2	1	2	2	1	1	1	1	1	1	1	1
1861	Kyrpidia_tusciae_DSM_2912	2	2	2	1	2	2	2	2	2	1	2	2	1	1	1	1	1	1	1	1
1862	Labilibaculum_antarcticum	2	2	2	1	2	2	2	2	2	1	2	2	2	1	1	2	1	2	1	1
1863	Labilithrix_luteola	1	1	1	1	2	2	1	1	1	1	1	1	2	2	1	2	2	2	1	1
1864	Lachnoanaerobaculum_umeaense	2	2	2	1	2	2	2	2	2	1	2	2	1	1	1	1	1	1	1	1
1865	Lachnoclostridium_phocaeense	2	2	2	1	2	2	2	2	2	1	2	2	1	1	1	1	1	1	1	1
1866	Lachnoclostridium_phytofermentans_ISDg	2	2	2	1	2	2	2	2	2	1	2	2	1	1	1	1	1	1	1	1
1867	Lacinutrix_venerupis	2	1	1	1	1	1	1	1	1	1	1	1	2	1	1	2	1	2	1	1
1868	Lacipirellula_parvula	2	2	2	1	2	2	2	2	2	1	2	2	1	1	1	1	1	1	1	1
1869	Lacrimispora_xylanolytica	2	2	2	1	2	2	2	2	2	1	2	2	1	1	1	1	1	1	1	1
1870	Lacticaseibacillus_casei_DSM_20011_JCM_1134_ATCC_393	1	1	1	1	1	1	2	1	1	1	1	1	2	2	1	2	2	2	1	1
1871	Lacticaseibacillus_chiayiensis	1	1	1	1	1	1	2	1	1	1	1	1	2	2	1	2	2	2	1	1
1872	Lacticaseibacillus_paracasei_subsp._paracasei_8700:2	1	1	1	1	1	1	2	1	1	1	1	1	2	2	1	2	2	2	1	1
1873	Lacticaseibacillus_rhamnosus	1	1	1	1	1	1	2	1	1	1	1	1	2	2	1	2	2	2	1	1
1874	Lacticaseibacillus_zeae	1	1	1	1	1	1	2	1	1	1	1	1	2	2	1	2	2	2	1	1
1875	Lactiplantibacillus_paraplantarum	2	1	1	1	2	2	2	1	1	1	1	1	2	2	1	2	2	2	1	1
1876	Lactiplantibacillus_pentosus	2	1	1	1	2	2	2	1	1	1	1	1	2	2	1	2	2	2	1	1
1877	Lactiplantibacillus_plantarum	2	1	1	1	2	2	2	1	1	1	1	1	2	2	1	2	2	2	1	1
1878	Lactobacillus_acetotolerans	2	1	1	1	1	1	1	1	1	1	1	1	2	2	1	2	2	2	1	1
1879	Lactobacillus_acidophilus_La-14	2	1	1	1	1	1	1	1	1	1	1	1	2	2	1	2	2	2	1	1
1880	Lactobacillus_amylolyticus	2	1	1	1	1	1	1	1	1	1	1	1	2	2	1	2	2	2	1	1
1881	Lactobacillus_amylovorus_GRL1118	2	1	1	1	1	1	1	1	1	1	1	1	2	2	1	2	2	2	1	1
1882	Lactobacillus_apis	2	1	1	1	1	1	1	1	1	1	1	1	2	2	1	2	2	2	1	1
1883	Lactobacillus_crispatus	2	1	1	1	1	1	1	1	1	1	1	1	2	2	1	2	2	2	1	1
1884	Lactobacillus_delbrueckii_subsp._jakobsenii_ZN7a-9_DSM_26046	2	1	1	1	1	1	1	1	1	1	1	1	2	2	1	2	2	2	1	1
1885	Lactobacillus_helsingborgensis	1	1	1	1	1	1	1	1	1	1	1	1	2	2	1	2	2	2	1	1
1886	Lactobacillus_intestinalis	2	1	1	1	1	1	1	1	1	1	1	1	2	2	1	2	2	2	1	1
1887	Lactobacillus_jensenii	2	1	1	1	1	1	1	1	1	1	1	1	2	2	1	2	2	2	1	1
1888	Lactobacillus_johnsonii_FI9785	2	1	1	1	1	1	1	1	1	1	1	1	2	2	1	2	1	2	1	1
1889	Lactobacillus_kefiranofaciens	2	1	1	1	1	1	1	1	1	1	1	1	2	2	1	2	2	2	1	1
1890	Lactobacillus_kullabergensis	2	1	1	1	1	1	1	1	1	1	1	1	2	2	1	2	2	2	1	1
1891	Lactobacillus_panisapium	2	1	1	1	2	2	1	1	1	1	1	1	2	2	1	2	2	2	1	1
1892	Lactobacillus_paragasseri_JV-V03	2	1	1	1	1	1	1	1	1	1	1	1	2	2	1	2	2	2	1	1
1893	Lactobacillus_taiwanensis	2	1	1	1	1	1	1	1	1	1	1	1	2	2	1	2	2	2	1	1
1894	Lactobacillus_terrae	1	1	1	1	2	2	1	1	1	1	1	1	2	2	1	2	2	2	1	1
1895	Lactobacillus_ultunensis	2	1	1	1	1	1	1	1	1	1	1	1	2	2	1	2	2	2	1	1
1896	Lactococcus_allomyrinae	2	1	1	1	2	2	1	1	1	1	1	1	2	2	1	2	2	2	1	1
1897	Lactococcus_carnosus	1	2	2	1	2	2	2	2	2	1	2	2	1	1	1	1	1	1	1	1
1898	Lactococcus_cremoris_subsp._cremoris_KW2	2	1	1	1	2	2	1	1	1	1	1	1	2	2	1	2	2	2	1	1
1899	Lactococcus_garvieae	2	1	1	1	2	2	1	1	1	1	1	1	2	2	1	2	2	2	1	1
1900	Lactococcus_lactis	2	1	1	1	2	2	1	1	1	1	1	1	2	2	1	2	2	2	1	1
1901	Lactococcus_paracarnosus	1	2	2	1	2	2	2	2	2	1	2	2	1	1	1	1	1	1	1	1
1902	Lactococcus_petauri	2	1	1	1	2	2	1	1	1	1	1	1	2	2	1	2	2	2	1	1
1903	Lactococcus_protaetiae	2	1	1	1	2	2	1	1	1	1	1	1	2	2	1	2	2	2	1	1
1904	Lactococcus_raffinolactis	1	2	2	1	2	2	2	2	2	1	2	2	1	1	1	1	1	1	1	1
1905	Lactococcus_taiwanensis	2	1	1	1	2	2	1	1	1	1	1	1	2	2	1	2	2	2	1	1
1906	Lacunisphaera_limnophila	2	2	2	1	2	2	2	2	2	1	2	2	1	1	1	1	1	1	1	1
1907	Lancefieldella_parvula_DSM_20469	2	2	2	1	2	2	2	2	2	1	2	2	1	1	1	1	1	1	1	1
1908	Lapidilactobacillus_dextrinicus	1	1	1	1	2	2	1	1	1	1	1	1	2	2	1	2	2	2	1	1
1909	Larkinella_insperata	2	2	2	1	2	2	2	2	2	1	2	2	1	1	1	1	1	1	1	1
1910	Latilactobacillus_curvatus_JCM_1096_DSM_20019	1	1	1	1	2	2	2	1	1	1	1	1	2	2	1	2	2	2	1	1
1911	Latilactobacillus_graminis	1	1	1	1	2	2	2	1	1	1	1	1	2	2	1	2	2	2	1	1
1912	Latilactobacillus_sakei	1	1	1	1	1	1	2	1	1	1	1	1	2	2	1	2	2	2	1	1
1913	Lautropia_mirabilis	2	2	2	1	2	2	2	2	2	1	2	2	1	1	1	1	1	1	1	1
1914	Lawsonella_clevelandensis	2	2	2	1	2	2	2	2	2	1	2	2	1	1	1	1	1	1	1	1
1915	Lawsonia_intracellularis_N343	2	2	2	1	2	2	2	2	2	2	2	2	1	1	1	1	1	1	1	1
1916	Leadbettera_azotonutricia_ZAS-9	2	2	2	1	2	2	2	2	2	1	2	2	1	1	1	1	1	1	1	1
1917	Leadbetterella_byssophila_DSM_17132	2	2	2	1	2	2	2	2	2	1	2	2	1	1	1	1	1	1	1	1
1918	Leclercia_adecarboxylata	2	2	2	2	2	2	2	2	2	1	2	2	1	1	1	1	1	1	1	1
1919	Leclercia_pneumoniae	2	2	2	1	2	2	2	2	2	1	2	2	1	1	1	1	1	1	1	1
1920	Lederbergia_lenta	2	2	2	1	2	2	2	2	2	1	2	2	1	1	1	1	1	1	1	1
1921	Leeuwenhoekiella_palythoae	2	1	1	1	1	1	1	1	1	1	1	1	2	1	1	2	1	2	1	1
1922	Legionella_antarctica	1	1	1	1	2	2	1	1	1	1	1	1	2	2	1	2	2	1	1	1
1923	Legionella_cardiaca	1	1	1	1	2	2	1	1	1	1	1	1	2	1	1	2	2	1	1	1
1924	Legionella_clemsonensis	1	1	1	1	1	1	1	1	1	1	1	1	2	1	1	2	2	2	1	1
1925	Legionella_endosymbiont_of_Polyplax_serrata	1	1	1	1	1	1	1	1	1	1	1	1	1	1	1	1	1	1	1	1
1926	Legionella_fallonii_LLAP-10	1	1	1	1	2	2	1	1	1	1	1	1	2	2	1	2	2	2	1	1
1927	Legionella_geestiana	1	1	1	1	1	1	1	1	1	1	1	1	1	1	1	2	1	1	1	1
1928	Legionella_hackeliae	1	1	1	1	2	2	1	1	1	1	1	1	2	1	1	2	2	1	1	1
1929	Legionella_israelensis	1	1	1	1	1	1	1	1	1	1	1	1	1	1	1	2	1	1	1	1
1930	Legionella_jordanis	1	1	1	1	2	2	1	1	1	1	1	1	2	1	1	2	2	1	1	1
1931	Legionella_lansingensis	1	1	1	1	2	2	1	1	1	1	1	1	1	1	1	2	1	1	1	1
1932	Legionella_longbeachae_NSW150	1	1	1	1	2	2	1	1	1	1	1	1	2	1	1	2	2	1	1	1
1933	Legionella_lytica	1	1	1	1	2	2	1	1	1	1	1	1	1	1	1	2	1	1	1	1
1934	Legionella_pneumophila	1	1	1	1	2	2	1	1	1	1	1	1	2	1	1	2	1	2	1	1
1935	Legionella_sainthelensi	1	1	1	1	2	2	1	1	1	1	1	1	2	1	1	2	2	1	1	1
1936	Legionella_spiritensis	1	1	1	1	1	1	1	1	1	1	1	1	1	1	1	2	1	1	1	1
1937	Legionella_waltersii	1	1	1	1	2	2	1	1	1	1	1	1	1	1	1	2	1	1	1	1
1938	Leifsonia_xyli_subsp._cynodontis_DSM_46306	2	2	2	1	2	2	2	2	2	2	2	2	1	1	1	1	1	1	1	1
1939	Leisingera_aquaemixtae	2	2	2	1	2	2	2	2	2	2	2	2	1	1	1	1	1	1	1	1
1940	Leisingera_caerulea	2	2	2	1	2	2	2	2	2	2	2	2	1	1	1	1	1	1	1	1
1941	Leisingera_methylohalidivorans_DSM_14336	2	2	2	1	2	2	2	2	2	2	2	2	1	1	1	1	1	1	1	1
1942	Leminorella_richardii	2	2	2	1	2	2	2	2	2	1	2	2	1	1	1	1	1	1	1	1
1943	Lentibacillus_amyloliquefaciens	1	2	1	2	2	2	2	1	1	1	1	1	2	2	1	2	2	2	1	1
1944	Lentilactobacillus_buchneri	1	1	1	1	1	1	2	1	1	1	1	1	2	2	1	2	2	2	1	1
1945	Lentilactobacillus_curieae	1	1	1	1	1	1	2	1	1	1	1	1	2	2	1	2	2	2	1	1
1946	Lentilactobacillus_hilgardii	1	1	1	1	1	1	2	1	1	1	1	1	2	2	1	2	2	2	1	1
1947	Lentilactobacillus_kefiri	1	1	1	1	1	1	2	1	1	1	1	1	2	2	1	2	2	2	1	1
1948	Lentilactobacillus_laojiaonis	1	1	1	1	1	1	2	1	1	1	1	1	2	2	1	2	2	2	1	1
1949	Lentilactobacillus_parabuchneri	1	1	1	1	1	1	2	1	1	1	1	1	2	2	1	2	2	2	1	1
1950	Lentisphaera_profundi	2	2	2	1	2	2	2	2	2	1	2	2	1	1	1	1	1	1	1	1
1951	Lentzea_guizhouensis	2	2	2	1	2	2	2	2	2	1	2	2	1	1	1	1	1	1	1	1
1952	Leptodesmis_sichuanensis_PKUAC-SCTA121	2	2	2	2	2	2	2	2	2	1	2	2	1	1	1	1	1	1	1	1
1953	Leptogranulimonas_caecicola	2	2	2	1	2	2	2	2	2	1	2	2	1	1	1	1	1	1	1	1
1954	Leptolyngbya_boryana_IAM_M-101	2	2	2	1	2	2	2	2	2	1	2	2	1	1	1	1	1	1	1	1
1955	Leptospira_biflexa_serovar_Patoc_strain_'Patoc_1_Paris_'	2	2	2	1	2	2	2	2	2	1	2	2	1	1	1	1	1	1	1	1
1956	Leptospira_borgpetersenii_serovar_Ceylonica	2	2	2	1	2	2	2	2	2	1	2	2	1	1	1	1	1	1	1	1
1957	Leptospira_interrogans_serovar_Copenhageni	2	2	2	1	2	2	2	2	2	1	2	2	1	1	1	1	1	1	1	1
1958	Leptospira_kmetyi	2	2	2	1	2	2	2	2	2	1	2	2	1	1	1	1	1	1	1	1
1959	Leptospira_kobayashii	2	2	2	1	2	2	2	2	2	1	2	2	1	1	1	1	1	1	1	1
1960	Leptospira_mayottensis_200901116	2	2	2	1	2	2	2	2	2	1	2	2	1	1	1	1	1	1	1	1
1961	Leptospira_santarosai_serovar_Shermani_str._LT_821	2	2	2	1	2	2	2	2	2	1	2	2	1	1	1	1	1	1	1	1
1962	Leptospira_tipperaryensis	2	2	2	1	2	2	2	2	2	1	2	2	1	1	1	1	1	1	1	1
1963	Leptospira_weilii	2	2	2	1	2	2	2	2	2	1	2	2	1	1	1	1	1	1	1	1
1964	Leptospirillum_ferrooxidans_C2-3	2	2	2	1	2	2	2	2	2	1	2	2	1	1	1	1	1	1	1	1
1965	Leptothermofonsia_sichuanensis_PKUAC-SCTE412	2	2	2	1	2	2	2	2	2	1	2	2	1	1	1	1	1	1	1	1
1966	Leptothrix_cholodnii_SP-6	2	2	2	1	2	2	2	2	2	1	2	2	1	1	1	1	1	1	1	1
1967	Leptotrichia_buccalis_C-1013-b	2	1	1	1	1	1	1	1	1	1	1	1	2	2	1	2	2	2	1	1
1968	Leptotrichia_hofstadii	2	1	1	1	1	1	1	1	1	1	1	1	2	2	1	2	2	2	1	1
1969	Leptotrichia_hongkongensis	2	1	1	1	1	1	1	1	1	1	1	1	2	2	1	2	2	2	1	1
1970	Leptotrichia_shahii	2	1	1	1	1	1	1	1	1	1	1	1	2	2	1	2	2	2	1	1
1971	Leptotrichia_trevisanii	2	1	1	1	1	1	1	1	1	1	1	1	2	2	1	2	2	2	1	1
1972	Leptotrichia_wadei	2	1	1	1	1	1	1	1	1	1	1	1	2	2	1	2	2	2	1	1
1973	Leucobacter_coleopterorum	2	2	2	1	2	2	2	2	2	1	2	2	1	1	1	1	1	1	1	1
1974	Leucobacter_denitrificans	2	2	2	1	2	2	2	2	2	1	2	2	1	1	1	1	1	1	1	1
1975	Leucobacter_insecticola	2	2	2	1	2	2	2	2	2	1	2	2	1	1	1	1	1	1	1	1
1976	Leucobacter_muris	2	2	2	2	2	2	2	2	2	1	2	2	1	1	1	1	1	1	1	1
1977	Leucobacter_triazinivorans	2	2	2	1	2	2	2	2	2	1	2	2	2	2	2	1	2	2	1	1
1978	Leucobacter_viscericola	2	2	2	1	2	2	2	2	2	1	2	2	1	1	1	1	1	1	1	1
1979	Leuconostoc_carnosum	1	1	1	1	2	2	1	1	1	1	1	1	2	2	1	2	2	2	1	1
1980	Leuconostoc_citreum	1	1	1	1	1	1	1	1	1	1	1	1	2	2	1	2	2	2	1	1
1981	Leuconostoc_gasicomitatum_LMG_18811	1	1	1	1	1	1	1	1	1	1	1	1	2	2	1	2	2	2	1	1
1982	Leuconostoc_gelidum_JB7	1	1	1	1	1	1	1	1	1	1	1	1	2	2	1	2	2	2	1	1
1983	Leuconostoc_kimchii_IMSNU_11154	1	1	1	1	1	1	1	1	1	1	1	1	2	2	1	2	2	2	1	1
1984	Leuconostoc_lactis	1	1	1	1	1	1	1	1	1	1	1	1	2	2	1	2	2	2	1	1
1985	Leuconostoc_mesenteroides	1	1	1	1	1	1	1	1	1	1	1	1	2	2	1	2	2	2	1	1
1986	Leuconostoc_pseudomesenteroides	1	1	1	1	2	2	1	1	1	1	1	1	2	2	1	2	2	2	1	1
1987	Levilactobacillus_brevis	1	1	1	1	1	1	2	1	1	1	1	1	2	2	1	2	2	2	1	1
1988	Levilactobacillus_koreensis	1	1	1	1	1	1	2	1	1	1	1	1	2	2	1	2	2	2	1	1
1989	Levilactobacillus_suantsaii	1	1	1	1	1	1	2	1	1	1	1	1	2	2	1	2	2	2	1	1
1990	Liberibacter_crescens	1	1	1	1	2	2	1	1	1	1	1	1	2	2	2	1	2	2	1	1
1991	Lichenicola_cladoniae	2	2	2	1	2	2	2	2	2	2	2	2	1	1	1	2	1	1	1	1
[truncated: 2,409 more rows]
