# Supplementary material for: Evolutionary flexibility and rigidity in the bacterial methylerythritol phosphate (MEP) pathway
Source: Front Microbiol. 2023 Nov 8;14:1286626. doi: 10.3389/fmicb.2023.1286626 (PMC10663253; doi:10.3389/fmicb.2023.1286626)
Supplement: Supplementary file 1 [file Data_Sheet_1.zip › Supplementary Table S2.XLSX]

## Sheet: Sheet1
Genome	Rubisco-like protein MTRu-1P isomerase	Cupin type I MTXu-5P methylsulferase	Dxs	DxrI	DxrII	IspD	IspE	IspF	IspDF	IspG	IspH	MVA status
Chloracidobacterium_sp._MS_40_45	-	+	-	+	-	+	+	+	-	+	+	-
Chloracidobacterium_thermophilum_B	-	+	-	+	-	+	+	+	-	+	+	-
Chloracidobacterium_validum	-	+	-	+	-	+	+	+	-	+	+	-
Dialister_hominis	+	+	-	+	-	+	+	+	+	+	+	-
Dialister_massiliensis	+	+	-	+	-	+	+	+	+	+	+	-
Rhodothermus_marinus_DSM_4252	+	+	-	+	+	+	+	+	-	+	+	-
Thermodesulfovibrio_yellowstonii_DSM_11347	-	+	-	+	-	+	+	+	+	+	+	-
Veillonella_nakazawae	+	+	-	+	-	+	+	+	+	+	+	-
Veillonella_parvula	+	+	-	+	-	+	+	+	+	+	+	-
