# Supplementary material for: Evolutionary flexibility and rigidity in the bacterial methylerythritol phosphate (MEP) pathway
Source: Front Microbiol. 2023 Nov 8;14:1286626. doi: 10.3389/fmicb.2023.1286626 (PMC10663253; doi:10.3389/fmicb.2023.1286626)
Supplement: Supplementary file 1 [file Data_Sheet_1.zip › Supplementary Table S3.XLSX]

## Sheet: Sheet1
20230621 FIGURE 2 - MEP comparative genomics paper
Is where I did original work. In Sheet "no IspG"
Species	Genome size
Lelliottia amnigena	4599109	https://www.ncbi.nlm.nih.gov/assembly/GCF_019355955.1
Lelliottia nimipressuralis	4826853	https://www.ncbi.nlm.nih.gov/assembly/GCF_002952735.2
Lelliottia aquatilis	4835026	https://www.ncbi.nlm.nih.gov/assembly/GCF_016771845.1
Lelliottia steviae	3576481	https://www.ncbi.nlm.nih.gov/assembly/GCF_015209785.1/
Lelliottia steviae as described by its paper	4611055	https://link.springer.com/article/10.1007/s00203-022-03033-2
Lin 2022 July
https://link.springer.com/article/10.1007/s00203-022-03033-2
	The genome of Lelliottia sp. LST-1T is composed of a chromosome with 4,611,055 base pairs and a plasmid with 39,319 base pairs. The total length of the predicted coding gene sequences is 4,140,156. Gene function annotation analysis was conducted using BLAST searches against functional databases, such as COG, Kyoto Encyclopedia of Genes and Genomes, Swiss-Prot, and Non-Redundant Protein Database. …
	The unique combination of several phenotypic, chemotaxonomic, and genomic characteristics proved that strain LST-1T belongs to a novel species, for which the name Lelliottia steviae sp. nov. is proposed.
Huang 2022 march
https://academic.oup.com/jambio/article/132/3/1887/6988827?login=true
	The whole genome sequence has been uploaded to National Center for Biotechnology Information (NCBI, https://www.ncbi.nlm.nih.gov/), and the accession number was CP063663. The genome of Lelliottia sp. LST‐1 comprises a chromosome with 4,611,055 bp (Figure 2a) and a plasmid with 39,319 bp (Figure 2b).
	Species	Length	Similarity to Lelliottia steviae according to 16S rDNA (Lin 2022), but I can't find exactly what files they used	CP	GCA	GCF	NZ_CP	IspG status
	Lelliottia steviae	3576481	na	CP063663.1	GCA_015209785.1	GCF_015209785.1	NZ_CP063663.1	Absent
	Lelliottia steviae as described by Lin 2022	4611055	na					n/a
	Lelliottia amnigena	4616122	98.54	CP015774	GCA_001652505.2	GCF_001652505.2	NZ_CP015774.2	Present	To make call about IspG in these, I did not rerun my pipeline, but I looked on Kegg
	Lelliottia Jeotgali	4603334	99.85	CP018628	GCA_002271215.1	GCF_002271215.1	NZ_CP018628.1	Present
	Lelliottia nimipressuralis	4826853	98.82	CP025034	GCA_002952735.2	GCF_002952735.2	NZ_CP025034.2	Present	NOTE it looks on kegg like Lelliottia nimipressuralis is getting renamed to enterobacter
	Species	Length	Similarity to Lelliottia steviae according to 16S rDNA (Lin 2022)	GCF	IspG status		CP	GCA	NZ_CP
	Lelliottia steviae	3576481	na	GCF_015209785.1	Absent		CP063663.1	GCA_015209785.1	NZ_CP063663.1
	Lelliottia steviae as described by Lin 2022	4611055	na		n/a
	Lelliottia amnigena	4616122	98.54	GCF_001652505.2	Present		CP015774	GCA_001652505.2	NZ_CP015774.2
	Lelliottia Jeotgali	4603334	99.85	GCF_002271215.1	Present		CP018628	GCA_002271215.1	NZ_CP018628.1
	Lelliottia nimipressuralis	4826853	98.82	GCF_002952735.2	Present		CP025034	GCA_002952735.2	NZ_CP025034.2

## Sheet: figure
Species	Length	Similarity to Lelliottia steviae	GCF	IspG status
Lelliottia steviae	3576481	n/a	GCF_015209785.1	Absent
Lelliottia steviae as described by Lin 2022	4611055	n/a	GCF_015209785.1	n/a
Lelliottia amnigena	4616122	98.54	GCF_001652505.2	Present
Lelliottia Jeotgali	4603334	99.85	GCF_002271215.1	Present
Lelliottia nimipressuralis	4826853	98.82	GCF_002952735.2	Present
